# Supplementary material for: Polygenic Risk Score and Risk Factors for Preeclampsia and Gestational Hypertension
Source: J Pers Med. 2022 Nov 3;12(11):1826. doi: 10.3390/jpm12111826 (PMC9694636; doi:10.3390/jpm12111826)
Supplement: Supplementary file 1 [file jpm-12-01826-s001.zip]

Archive with 11 entries (10 files):
- SupplementaryTables/
- SupplementaryTables/Table S3 - Annotations of SNPs from PGS.xlsx
- __MACOSX/SupplementaryTables/._Table S3 - Annotations of SNPs from PGS.xlsx
- SupplementaryTables/Table S2 -  Odds ratios (ORs) for GHD.xlsx
- __MACOSX/SupplementaryTables/._Table S2 -  Odds ratios (ORs) for GHD.xlsx
- SupplementaryTables/Table S4- Trained Linear Models for computing PGS for Preeclampsia.xlsx
- __MACOSX/SupplementaryTables/._Table S4- Trained Linear Models for computing PGS for Preeclampsia.xlsx
- SupplementaryTables/Table S5- Mendelian Randomization results for GHD.xlsx
- __MACOSX/SupplementaryTables/._Table S5- Mendelian Randomization results for GHD.xlsx
- SupplementaryTables/Table S1  - Trained linear models for computing PGS for GHD.xlsx
- __MACOSX/SupplementaryTables/._Table S1  - Trained linear models for computing PGS for GHD.xlsx
