# Supplementary material for: Polygenic Risk Score and Risk Factors for Preeclampsia and Gestational Hypertension
Source: J Pers Med. 2022 Nov 3;12(11):1826. doi: 10.3390/jpm12111826 (PMC9694636; doi:10.3390/jpm12111826)
Supplement: Supplementary file 1 [file jpm-12-01826-s001.zip › SupplementaryTables/Table S3 - Annotations of SNPs from PGS.xlsx]

## Sheet: Ensembl_annotations_SNP-Nexus
rs191151623	chr1	7908392	G|A	1	UTS2	ENSG00000049247	ENST00000054668	intronic	None	None	None	None	None	450	None
rs191151623	chr1	7908392	G|A	1	UTS2	ENSG00000049247	ENST00000361696	intronic	None	None	None	None	None	450	None
rs191151623	chr1	7908392	G|A	1	UTS2	ENSG00000049247	ENST00000377516	intronic	None	None	None	None	None	450	None
rs13306561	chr1	11865804	A|G	1	MTHFR	ENSG00000177000	ENST00000376486	intronic	None	None	None	None	None	141	None
rs13306561	chr1	11865804	A|G	1	MTHFR	ENSG00000177000	ENST00000376590	intronic	None	None	None	None	None	141	None
rs13306561	chr1	11865804	A|G	1	CLCN6	ENSG00000011021	ENST00000312413	5upstream	None	None	None	None	None	None	None
rs13306561	chr1	11865804	A|G	1	CLCN6	ENSG00000011021	ENST00000346436	5upstream	None	None	None	None	None	None	None
rs13306561	chr1	11865804	A|G	1	CLCN6	ENSG00000011021	ENST00000376497	5upstream	None	None	None	None	None	None	None
rs13306561	chr1	11865804	A|G	1	CLCN6	ENSG00000011021	ENST00000376487	5upstream	None	None	None	None	None	None	None
rs13306561	chr1	11865804	A|G	1	CLCN6	ENSG00000011021	ENST00000376496	5upstream	None	None	None	None	None	None	None
rs13306561	chr1	11865804	A|G	1	CLCN6	ENSG00000011021	ENST00000376490	5upstream	None	None	None	None	None	None	None
rs13306561	chr1	11865804	A|G	1	CLCN6	ENSG00000011021	ENST00000376491	5upstream	None	None	None	None	None	None	None
rs13306561	chr1	11865804	A|G	1	CLCN6	ENSG00000011021	ENST00000376492	5upstream	None	None	None	None	None	None	None
rs13306561	chr1	11865804	A|G	1	MTHFR	ENSG00000177000	ENST00000413656	5upstream	None	None	None	None	None	None	None
rs13306561	chr1	11865804	A|G	1	MTHFR	ENSG00000177000	ENST00000418034	5utr	190	None	None	None	None	None	None
rs13306561	chr1	11865804	A|G	1	MTHFR	ENSG00000177000	ENST00000376585	5upstream	None	None	None	None	None	None	None
rs13306561	chr1	11865804	A|G	1	MTHFR	ENSG00000177000	ENST00000423400	5upstream	None	None	None	None	None	None	None
rs13306561	chr1	11865804	A|G	1	MTHFR	ENSG00000177000	ENST00000431243	5upstream	None	None	None	None	None	None	None
rs4660586	chr1	42407229	C|K	1	HIVEP3	ENSG00000127124	ENST00000489103	non-coding intronic	None	None	None	None	None	23034	None
rs145385264	chr1	121239018	C|T	1	RP11-344P13.4	ENSG00000228826	ENST00000437523	non-coding intronic	None	None	None	None	None	2625	None
rs142713870	chr1	153936001	G|A	1	SLC39A1	ENSG00000143570	ENST00000310483	intronic	None	None	None	None	None	72	None
rs142713870	chr1	153936001	G|A	1	SLC39A1	ENSG00000143570	ENST00000413622	intronic	None	None	None	None	None	72	None
rs142713870	chr1	153936001	G|A	1	SLC39A1	ENSG00000143570	ENST00000461071	5upstream	None	None	None	None	None	None	None
rs142713870	chr1	153936001	G|A	1	SLC39A1	ENSG00000143570	ENST00000417348	5upstream	None	None	None	None	None	None	None
rs142713870	chr1	153936001	G|A	1	SLC39A1	ENSG00000143570	ENST00000429040	5upstream	None	None	None	None	None	None	None
rs142713870	chr1	153936001	G|A	1	SLC39A1	ENSG00000143570	ENST00000368621	5upstream	None	None	None	None	None	None	None
rs142713870	chr1	153936001	G|A	1	SLC39A1	ENSG00000143570	ENST00000368623	5upstream	None	None	None	None	None	None	None
rs142713870	chr1	153936001	G|A	1	SLC39A1	ENSG00000143570	ENST00000537590	5utr	25	None	None	None	None	None	None
rs142713870	chr1	153936001	G|A	1	SLC39A1	ENSG00000143570	ENST00000356205	5utr	48	None	None	None	None	None	None
rs34478344	chr1	223989848	T|C	1	TP53BP2	ENSG00000143514	ENST00000494100	intronic	None	None	None	None	None	2062	None
rs34478344	chr1	223989848	T|C	1	TP53BP2	ENSG00000143514	ENST00000464172	3downstream	None	None	None	None	None	None	None
rs34478344	chr1	223989848	T|C	1	TP53BP2	ENSG00000143514	ENST00000391879	5upstream	None	None	None	None	None	None	None
rs34478344	chr1	223989848	T|C	1	TP53BP2	ENSG00000143514	ENST00000464656	5upstream	None	None	None	None	None	None	None
rs34478344	chr1	223989848	T|C	1	TP53BP2	ENSG00000143514	ENST00000483398	5upstream	None	None	None	None	None	None	None
rs34478344	chr1	223989848	T|C	1	TP53BP2	ENSG00000143514	ENST00000481128	non-coding	424	None	None	None	None	None	None
rs34478344	chr1	223989848	T|C	1	TP53BP2	ENSG00000143514	ENST00000343537	coding	1487	1195	399	M>V	nonsyn	None	MRFGSKMMPMFLTVYLSNNEQHFTEVPVTPETICRDVVDLCKEPGESDCHLAEVWCGSERPVADNERMFDVLQRFGSQRNEVRFFLRHERPPGRDIVSGPRSQDPSLKRNGVKVPGEYRRKENGVNSPRMDLTLAELQEMASRQQQQIEAQQQLLATKEQRLKFLKQQDQRQQQQVAEQEKLKRLKEIAENQEAKLKKVRALKGHVEQKRLSNGKLVEEIEQMNNLFQQKQRELVLAVSKVEELTRQLEMLKNGRIDSHHDNQSAVAELDRLYKELQLRNKLNQEQNAKLQQQRECLNKRNSEVAVMDKRVNELRDRLWKKKAALQQKENLPVSSDGNLPQQAASAPSRVAAVGPYIQSSTMPRMPSRPELLVKPALPDGSLVIQASEGPMKIQTLPNM…
rs34478344	chr1	223989848	T|C	1	TP53BP2	ENSG00000143514	ENST00000391878	coding	1577	808	270	M>V	nonsyn	None	MDLTLAELQEMASRQQQQIEAQQQLLATKEQRLKFLKQQDQRQQQQVAEQEKLKRLKEIAENQEAKLKKVRALKGHVEQKRLSNGKLVEEIEQMNNLFQQKQRELVLAVSKVEELTRQLEMLKNGRIDSHHDNQSAVAELDRLYKELQLRNKLNQEQNAKLQQQRECLNKRNSEVAVMDKRVNELRDRLWKKKAALQQKENLPVSSDGNLPQQAASAPSRVAAVGPYIQSSTMPRMPSRPELLVKPALPDGSLVIQASEGPMKIQTLPNMRSGAASQTKGSKIHPVGPDWSPSNADLFPSQGSASVPQSTGNALDQVDDGEVPLREKEKKVRPFSMFDAVDQSNAPPSFGTLRKNQSSEDILRDAQVANKNVAKVPPPVPTKPKQINLPYFGQTNQPPS…
rs34478344	chr1	223989848	T|C	1	TP53BP2	ENSG00000143514	ENST00000489310	non-coding	261	None	None	None	None	None	None
rs34478344	chr1	223989848	T|C	1	TP53BP2	ENSG00000143514	ENST00000498843	non-coding	507	None	None	None	None	None	None
rs34478344	chr1	223989848	T|C	1	TP53BP2	ENSG00000143514	ENST00000490896	non-coding	512	None	None	None	None	None	None
rs34478344	chr1	223989848	T|C	1	TP53BP2	ENSG00000143514	ENST00000496282	3downstream	None	None	None	None	None	None	None
rs144112633	chr10	95871636	A|T	1	PLCE1	ENSG00000138193	ENST00000260766	intronic	None	None	None	None	None	20295	None
rs144112633	chr10	95871636	A|T	1	PLCE1	ENSG00000138193	ENST00000371380	intronic	None	None	None	None	None	20295	None
rs144112633	chr10	95871636	A|T	1	PLCE1	ENSG00000138193	ENST00000371375	intronic	None	None	None	None	None	20295	None
rs144112633	chr10	95871636	A|T	1	PLCE1	ENSG00000138193	ENST00000371385	intronic	None	None	None	None	None	20295	None
rs144112633	chr10	95871636	A|T	1	RP11-162K11.4	ENSG00000231575	ENST00000432707	non-coding intronic	None	None	None	None	None	2709	None
rs10882398	chr10	95892788	T|A	1	PLCE1	ENSG00000138193	ENST00000260766	intronic	None	None	None	None	None	572	None
rs10882398	chr10	95892788	T|A	1	PLCE1	ENSG00000138193	ENST00000371375	intronic	None	None	None	None	None	572	None
rs10882398	chr10	95892788	T|A	1	PLCE1	ENSG00000138193	ENST00000371380	intronic	None	None	None	None	None	572	None
rs10882398	chr10	95892788	T|A	1	PLCE1	ENSG00000138193	ENST00000371385	intronic	None	None	None	None	None	572	None
rs1881234	chr11	8096953	A|G	1	TUB	ENSG00000166402	ENST00000534099	intronic	None	None	None	None	None	14204	None
rs1881234	chr11	8096953	A|G	1	TUB	ENSG00000166402	ENST00000305253	intronic	None	None	None	None	None	14204	None
rs113046103	chr11	70692986	G|A	1	SHANK2	ENSG00000162105	ENST00000425049	intronic	None	None	None	None	None	26127	None
rs113046103	chr11	70692986	G|A	1	SHANK2	ENSG00000162105	ENST00000294018	intronic	None	None	None	None	None	26199	None
rs113046103	chr11	70692986	G|A	1	SHANK2	ENSG00000162105	ENST00000338508	intronic	None	None	None	None	None	26199	None
rs113046103	chr11	70692986	G|A	1	SHANK2	ENSG00000162105	ENST00000460048	non-coding intronic	None	None	None	None	None	26199	None
rs17246395	chr11	121987093	G|M	1	BLID	ENSG00000259571	ENST00000560104	5upstream	None	None	None	None	None	None	None
rs17246395	chr11	121987093	G|M	1	RP11-166D19.1	ENSG00000255248	ENST00000534297	5upstream	None	None	None	None	None	None	None
rs12230606	chr12	32633656	C|A	1	FGD4	ENSG00000139132	ENST00000534526	intronic	None	None	None	None	None	80763	None
rs12230606	chr12	32633656	C|A	1	FGD4	ENSG00000139132	ENST00000550091	non-coding intronic	None	None	None	None	None	80763	None
rs117928258	chr12	53457585	C|T	1	TENC1	ENSG00000111077	ENST00000546772	3downstream	None	None	None	None	None	None	None
rs117928258	chr12	53457585	C|T	1	SPRYD3	ENSG00000167778	ENST00000301463	3downstream	None	None	None	None	None	None	None
rs117928258	chr12	53457585	C|T	1	SPRYD3	ENSG00000167778	ENST00000547257	3downstream	None	None	None	None	None	None	None
rs117928258	chr12	53457585	C|T	1	TENC1	ENSG00000111077	ENST00000550660	3downstream	None	None	None	None	None	None	None
rs117928258	chr12	53457585	C|T	1	TENC1	ENSG00000111077	ENST00000550048	3downstream	None	None	None	None	None	None	None
rs117928258	chr12	53457585	C|T	1	SPRYD3	ENSG00000167778	ENST00000547837	3downstream	None	None	None	None	None	None	None
rs117928258	chr12	53457585	C|T	1	TENC1	ENSG00000111077	ENST00000314250	coding	4439	4149	1383	L>L	syn	None	MKSSGPVERLLRALGRRDSSRAASRPRKAEPHSFREKVFRKKPPVCAVCKVTIDGTGVSCRVCKVATHRKCEAKVTSACQALPPVELRRNTAPVRRIEHLGSTKSLNHSKQRSTLPRSFSLDPLMERRWDLDLTYVTERILAAAFPARPDEQRHRGHLRELAHVLQSKHRDKYLLFNLSEKRHDLTRLNPKVQDFGWPELHAPPLDKLCSICKAMETWLSADPQHVVVLYCKGNKGKLGVIVSAYMHYSKISAGADQALATLTMRKFCEDKVATELQPSQRRYISYFSGLLSGSIRMNSSPLFLHYVLIPMLPAFEPGTGFQPFLKIYQSMQLVYTSGVYHIAGPGPQQLCISLEPALLLKGDVMVTCYHKGGRGTDRTLVFRVQFHTCTIHGPQLTFP…
rs117928258	chr12	53457585	C|T	1	TENC1	ENSG00000111077	ENST00000314276	coding	4374	4179	1393	L>L	syn	None	MDGGGVCVGRGDLLSSPQALGQLLRKESRPRRAMKPRKAEPHSFREKVFRKKPPVCAVCKVTIDGTGVSCRVCKVATHRKCEAKVTSACQALPPVELRRNTAPVRRIEHLGSTKSLNHSKQRSTLPRSFSLDPLMERRWDLDLTYVTERILAAAFPARPDEQRHRGHLRELAHVLQSKHRDKYLLFNLSEKRHDLTRLNPKVQDFGWPELHAPPLDKLCSICKAMETWLSADPQHVVVLYCKGNKGKLGVIVSAYMHYSKISAGADQALATLTMRKFCEDKVATELQPSQRRYISYFSGLLSGSIRMNSSPLFLHYVLIPMLPAFEPGTGFQPFLKIYQSMQLVYTSGVYHIAGPGPQQLCISLEPALLLKGDVMVTCYHKGGRGTDRTLVFRVQFHTC…
rs117928258	chr12	53457585	C|T	1	TENC1	ENSG00000111077	ENST00000379902	coding	4169	3777	1259	L>L	syn	None	MERRWDLDLTYVTERILAAAFPARPDEQRHRGHLRELAHVLQSKHRDKYLLFNLSEKRHDLTRLNPKVQDFGWPELHAPPLDKLCSICKAMETWLSADPQHVVVLYCKGNKGKLGVIVSAYMHYSKISAGADQALATLTMRKFCEDKVATELQPSQRRYISYFSGLLSGSIRMNSSPLFLHYVLIPMLPAFEPGTGFQPFLKIYQSMQLVYTSGVYHIAGPGPQQLCISLEPALLLKGDVMVTCYHKGGRGTDRTLVFRVQFHTCTIHGPQLTFPKDQLDEAWTDERFPFQASVEFVFSSSPEKIKGSTPRNDPSVSVDYNTTEPAVRWDSYENFNQHHEDSVDGSLTHTRGPLDGSPYAQVQRPPRQTPPAPSPEPPPPPMLSVSSDSGHSSTLTTEP…
rs117928258	chr12	53457585	C|T	1	TENC1	ENSG00000111077	ENST00000451358	coding	4409	4119	1373	L>L	syn	None	MKSSGPVERLLRALGRRDSSRAASRPRKAEPHSFREKVFRKKPPVCAVCKVTIDGTGVSCRVCKVATHRKCEAKVTSACQALPPVELRRNTAPVRRIEHLGSTKSLNHSKQRSTLPRSFSLDPLMERRWDLDLTYVTERILAAAFPARPDEQRHRGHLRELAHVLQSKHRDKYLLFNLSEKRHDLTRLNPKVQDFGWPELHAPPLDKLCSICKAMETWLSADPQHVVVLYCKGNKGKLGVIVSAYMHYSKISAGADQALATLTMRKFCEDKVATELQPSQRRYISYFSGLLSGSIRMNSSPLFLHYVLIPMLPAFEPGTGFQPFLKIYQSMQLVYTSGVYHIAGPGPQQLCISLEPALLLKGDVMVTCYHKGGRGTDRTLVFRVQFHTCTIHGPQLTFP…
rs117928258	chr12	53457585	C|T	1	TENC1	ENSG00000111077	ENST00000546602	coding	3858	3858	1286	L>L	syn	None	MKSSGPVERLLRALGRRDSSRAASRPRKAEPHSFREKVFRKKPPVCAVCKVTIDGTGVSCRVCKVATHRKCEAKVTSACQALPPVELRRNTAPVRRIEHLGSTKSLNHSKQRSTLPRSFSLDPLMERRWDLDLTYVTERILAAAFPARPDEQRHRGHLRELAHVLQSKHRDKYLLFNLSEKRHDLTRLNPKVQDFGWPELHAPPLDKLCSICKAMETWLSADPQHVVVLYCKGNKGKLGVIVSAYMHYSKISAGADQALATLTMRKFCEDKVATELQPSQRRYISYFSGLLSGSIRMNSSPLFLHYVLIPMLPAFEPGTGFQPFLKIYQSMQLVYTSGVYHIAGPGPQQLCISLEPALLLKGDVMVTCYHKGGRGTDRTLVFRVQFHTCTIHGPQLTFP…
rs117928258	chr12	53457585	C|T	1	TENC1	ENSG00000111077	ENST00000549700	coding	3954	3954	1318	L>L	syn	None	MKSSGPVERLLRALGRRDSSRAASRPRKAEPHSFREKVFRKKPPVCAVCKVTIDGTGVSCRVCKVATHRKCEAKVTSACQALPPVELRRNTAPVRRIEHLGSTKSLNHSKQRSTLPRSFSLDPLMERRWDLDLTYVTERILAAAFPARPDEQRHRGHLRELAHVLQSKHRDKYLLFNLSEKRHDLTRLNPKVQDFGWPELHAPPLDKLCSICKAMETWLSADPQHVVVLYCKGNKGKLGVIVSAYMHYSKISAGADQALATLTMRKFCEDKVATELQPSQRRYISYFSGLLSGSIRMNSSPLFLHYVLIPMLPAFEPGTGFQPFLKIYQSMQLVYTSGVYHIAGPGPQQLCISLEPALLLKGDVMVTCYHKGGRGTDRTLVFRVQFHTCTIHGPQLTFP…
rs117928258	chr12	53457585	C|T	1	TENC1	ENSG00000111077	ENST00000552570	coding	4143	4143	1381	L>L	syn	None	MKSSGPVERLLRALGRRDSSRAASRPRKAEPHSFREKVFRKKPPVCAVCKVTIDGTGVSCRVCKVATHRKCEAKVTSACQALPPVELRRNTAPVRRIEHLGSTKSLNHSKQRSTLPRSFSLDPLMERRWDLDLTYVTERILAAAFPARPDEQRHRGHLRELAHVLQSKHRDKYLLFNLSEKRHDLTRLNPKVQDFGWPELHAPPLDKLCSICKAMETWLSADPQHVVVLYCKGNKGKLGVIVSAYMHYSKISAGADQALATLTMRKFCEDKVATELQPSQRRYISYFSGLLSGSIRMNSSPLFLHYVLIPMLPAFEPGTGFQPFLKIYQSMQLVYTSGVYHIAGPGPQQLCISLEPALLLKGDVMVTCYHKGGRGTDRTLVFRVQFHTCTIHGPQLTFP…
rs117928258	chr12	53457585	C|T	1	TENC1	ENSG00000111077	ENST00000552168	non-coding	1407	None	None	None	None	None	None
rs117928258	chr12	53457585	C|T	1	TENC1	ENSG00000111077	ENST00000549311	non-coding	4433	None	None	None	None	None	None
rs12823540	chr12	110308549	T|C	1	GLTP	ENSG00000139433	ENST00000318348	intronic	None	None	None	None	None	9528	None
rs12823540	chr12	110308549	T|C	1	GLTP	ENSG00000139433	ENST00000536390	intronic	None	None	None	None	None	9528	None
rs12823540	chr12	110308549	T|C	1	GLTP	ENSG00000139433	ENST00000537066	intronic	None	None	None	None	None	9528	None
rs12823540	chr12	110308549	T|C	1	GLTP	ENSG00000139433	ENST00000540772	intronic	None	None	None	None	None	9528	None
rs12823540	chr12	110308549	T|C	1	GLTP	ENSG00000139433	ENST00000544393	intronic	None	None	None	None	None	9528	None
rs10774624	chr12	111833788	G|A	1	RP3-473L9.4	ENSG00000257595	ENST00000552663	non-coding intronic	None	None	None	None	None	7154	None
rs10774624	chr12	111833788	G|A	1	RP3-473L9.4	ENSG00000257595	ENST00000548846	5upstream	None	None	None	None	None	None	None
rs35842297	chr12	120798216	C|A	1	MSI1	ENSG00000135097	ENST00000546622	non-coding intronic	None	None	None	None	None	981	None
rs35842297	chr12	120798216	C|A	1	MSI1	ENSG00000135097	ENST00000257552	intronic	None	None	None	None	None	1360	None
rs35842297	chr12	120798216	C|A	1	MSI1	ENSG00000135097	ENST00000546985	intronic	None	None	None	None	None	1360	None
rs72674615	chr14	36623983	C|K	1	LINC00609	ENSG00000257585	ENST00000546508	non-coding intronic	None	None	None	None	None	9343	None
rs72674615	chr14	36623983	C|K	1	PTCSC3	ENSG00000259104	ENST00000556013	non-coding intronic	None	None	None	None	None	883	None
rs76260192	chr14	53696206	A|G	1	AL163953.3	ENSG00000237356	ENST00000454942	non-coding intronic	None	None	None	None	None	59711	None
rs76260192	chr14	53696206	A|G	1	AL163953.3	ENSG00000237356	ENST00000435322	non-coding intronic	None	None	None	None	None	11433	None
rs76260192	chr14	53696206	A|G	1	AL163953.3	ENSG00000237356	ENST00000456100	non-coding intronic	None	None	None	None	None	11433	None
rs537363408	chr14	68360122	A|G	1	RAD51B	ENSG00000182185	ENST00000390683	intronic	None	None	None	None	None	6201	None
rs537363408	chr14	68360122	A|G	1	RAD51B	ENSG00000182185	ENST00000460526	non-coding intronic	None	None	None	None	None	6201	None
rs537363408	chr14	68360122	A|G	1	RAD51B	ENSG00000182185	ENST00000469165	non-coding intronic	None	None	None	None	None	6201	None
rs537363408	chr14	68360122	A|G	1	RAD51B	ENSG00000182185	ENST00000471583	intronic	None	None	None	None	None	6201	None
rs537363408	chr14	68360122	A|G	1	RAD51B	ENSG00000182185	ENST00000478014	non-coding intronic	None	None	None	None	None	6201	None
rs537363408	chr14	68360122	A|G	1	RAD51B	ENSG00000182185	ENST00000479335	intronic	None	None	None	None	None	6201	None
rs537363408	chr14	68360122	A|G	1	RAD51B	ENSG00000182185	ENST00000487270	intronic	None	None	None	None	None	6201	None
rs537363408	chr14	68360122	A|G	1	RAD51B	ENSG00000182185	ENST00000487861	intronic	None	None	None	None	None	6201	None
rs537363408	chr14	68360122	A|G	1	RAD51B	ENSG00000182185	ENST00000488612	intronic	None	None	None	None	None	6201	None
rs537363408	chr14	68360122	A|G	1	RAD51B	ENSG00000182185	ENST00000492236	non-coding intronic	None	None	None	None	None	6201	None
rs537363408	chr14	68360122	A|G	1	RAD51B	ENSG00000182185	ENST00000497460	non-coding intronic	None	None	None	None	None	6201	None
rs537363408	chr14	68360122	A|G	1	RAD51B	ENSG00000182185	ENST00000553595	non-coding intronic	None	None	None	None	None	6201	None
rs537363408	chr14	68360122	A|G	1	RAD51B	ENSG00000182185	ENST00000554244	non-coding intronic	None	None	None	None	None	6201	None
rs78395142	chr15	41291639	G|A	1	INO80	ENSG00000128908	ENST00000561244	non-coding intronic	None	None	None	None	None	1840	None
rs78395142	chr15	41291639	G|A	1	INO80	ENSG00000128908	ENST00000361937	intronic	None	None	None	None	None	1840	None
rs78395142	chr15	41291639	G|A	1	INO80	ENSG00000128908	ENST00000401393	intronic	None	None	None	None	None	1840	None
rs78395142	chr15	41291639	G|A	1	INO80	ENSG00000128908	ENST00000557849	intronic	None	None	None	None	None	1840	None
rs78395142	chr15	41291639	G|A	1	INO80	ENSG00000128908	ENST00000558357	intronic	None	None	None	None	None	1840	None
rs78395142	chr15	41291639	G|A	1	INO80	ENSG00000128908	ENST00000560799	5upstream	None	None	None	None	None	None	None
rs78395142	chr15	41291639	G|A	1	RP11-540O11.6	ENSG00000259617	ENST00000561388	non-coding intronic (splice_site)	None	None	None	None	None	1	None
rs16971844	chr15	41822302	G|A	1	RPAP1	ENSG00000103932	ENST00000304330	intronic	None	None	None	None	None	125	None
rs16971844	chr15	41822302	G|A	1	RPAP1	ENSG00000103932	ENST00000561603	intronic	None	None	None	None	None	125	None
rs16971844	chr15	41822302	G|A	1	RPAP1	ENSG00000103932	ENST00000562303	intronic	None	None	None	None	None	125	None
rs16971844	chr15	41822302	G|A	1	RPAP1	ENSG00000103932	ENST00000568413	non-coding intronic	None	None	None	None	None	125	None
rs80312683	chr15	71910700	T|G	1	THSD4	ENSG00000187720	ENST00000261862	intronic	None	None	None	None	None	42169	None
rs80312683	chr15	71910700	T|G	1	THSD4	ENSG00000187720	ENST00000355327	intronic	None	None	None	None	None	42169	None
rs80312683	chr15	71910700	T|G	1	THSD4	ENSG00000187720	ENST00000357769	intronic	None	None	None	None	None	42169	None
rs80312683	chr15	71910700	T|G	1	THSD4	ENSG00000187720	ENST00000567745	non-coding intronic	None	None	None	None	None	42169	None
rs6224	chr15	91423543	G|Y	1	FURIN	ENSG00000140564	ENST00000560018	3downstream	None	None	None	None	None	None	None
rs6224	chr15	91423543	G|Y	1	FURIN	ENSG00000140564	ENST00000558794	intronic	None	None	None	None	None	198	None
rs6224	chr15	91423543	G|Y	1	FURIN	ENSG00000140564	ENST00000268171	intronic	None	None	None	None	None	40	None
rs112714964	chr15	98367982	G|A	1	LINC00923	ENSG00000251209	ENST00000503874	intronic	None	None	None	None	None	49201	None
rs112714964	chr15	98367982	G|A	1	LINC00923	ENSG00000251209	ENST00000503768	intronic	None	None	None	None	None	49201	None
rs1421085	chr16	53800954	T|C	1	FTO	ENSG00000140718	ENST00000394647	intronic	None	None	None	None	None	43098	None
rs1421085	chr16	53800954	T|C	1	FTO	ENSG00000140718	ENST00000464071	intronic	None	None	None	None	None	43098	None
rs1421085	chr16	53800954	T|C	1	FTO	ENSG00000140718	ENST00000471389	intronic	None	None	None	None	None	43098	None
rs1421085	chr16	53800954	T|C	1	FTO	ENSG00000140718	ENST00000570395	non-coding intronic	None	None	None	None	None	2762	None
rs2586240	chr17	981612	T|C	1	ABR	ENSG00000159842	ENST00000571945	intronic	None	None	None	None	None	433	None
rs2586240	chr17	981612	T|C	1	ABR	ENSG00000159842	ENST00000536794	intronic	None	None	None	None	None	442	None
rs2586240	chr17	981612	T|C	1	ABR	ENSG00000159842	ENST00000291107	intronic	None	None	None	None	None	958	None
rs2586240	chr17	981612	T|C	1	ABR	ENSG00000159842	ENST00000302538	intronic	None	None	None	None	None	958	None
rs2586240	chr17	981612	T|C	1	ABR	ENSG00000159842	ENST00000544583	intronic	None	None	None	None	None	958	None
rs2586240	chr17	981612	T|C	1	ABR	ENSG00000159842	ENST00000570441	intronic	None	None	None	None	None	958	None
rs2586240	chr17	981612	T|C	1	ABR	ENSG00000159842	ENST00000573667	non-coding intronic	None	None	None	None	None	958	None
rs2586240	chr17	981612	T|C	1	ABR	ENSG00000159842	ENST00000574437	intronic	None	None	None	None	None	958	None
rs2586240	chr17	981612	T|C	1	ABR	ENSG00000159842	ENST00000576964	non-coding intronic	None	None	None	None	None	958	None
rs34415846	chr17	10724421	G|T	1	PIRT	ENSG00000233670	ENST00000580256	3downstream	None	None	None	None	None	None	None
rs561028558	chr17	38568161	T|C	1	TOP2A	ENSG00000131747	ENST00000581055	3downstream	None	None	None	None	None	None	None
rs561028558	chr17	38568161	T|C	1	TOP2A	ENSG00000131747	ENST00000423485	intronic	None	None	None	None	None	91	None
rs528773257	chr18	6273147	C|G	1	L3MBTL4	ENSG00000154655	ENST00000284898	intronic	None	None	None	None	None	9110	None
rs528773257	chr18	6273147	C|G	1	L3MBTL4	ENSG00000154655	ENST00000317931	intronic	None	None	None	None	None	9110	None
rs528773257	chr18	6273147	C|G	1	L3MBTL4	ENSG00000154655	ENST00000400104	intronic	None	None	None	None	None	9110	None
rs528773257	chr18	6273147	C|G	1	L3MBTL4	ENSG00000154655	ENST00000400105	intronic	None	None	None	None	None	9110	None
rs528773257	chr18	6273147	C|G	1	L3MBTL4	ENSG00000154655	ENST00000581231	intronic	None	None	None	None	None	9110	None
rs528773257	chr18	6273147	C|G	1	L3MBTL4	ENSG00000154655	ENST00000583054	intronic	None	None	None	None	None	9110	None
rs528773257	chr18	6273147	C|G	1	L3MBTL4	ENSG00000154655	ENST00000583809	intronic	None	None	None	None	None	9110	None
rs167479	chr19	11526765	G|H	1	RGL3	ENSG00000205517	ENST00000453604	non-coding intronic	None	None	None	None	None	523	None
rs167479	chr19	11526765	G|H	1	RGL3	ENSG00000205517	ENST00000568420	3downstream	None	None	None	None	None	None	None
rs167479	chr19	11526765	G|H	1	RGL3	ENSG00000205517	ENST00000561570	3downstream	None	None	None	None	None	None	None
rs167479	chr19	11526765	G|A|C|T	1	RGL3	ENSG00000205517	ENST00000567431	coding	405	377	126	P>L|P>R|P>H	*nonsyn|nonsyn|nonsyn	None	MRRPGRKGTGGGQAPSPIANTFLHYRTSKVRVLRAARLERLVGELVFGDREQDPSFMPAFLATYRTFVPTACLLGFLLPPMPPPPPPGVEIKKTAVQDLSFNKNLRAVVSVLGSWLQDHPQDFRDPPAHSDLGSVRTFLGWAAPGSAEAQKAEKLLEDFLEEAEREQEEEPPQVWT|MRRPGRKGTGGGQAPSPIANTFLHYRTSKVRVLRAARLERLVGELVFGDREQDPSFMPAFLATYRTFVPTACLLGFLLPPMPPPPPPGVEIKKTAVQDLSFNKNLRAVVSVLGSWLQDHPQDFRDLPAHSDLGSVRTFLGWAAPGSAEAQKAEKLLEDFLEEAEREQEEEPPQVWT|MRRPGRKGTGGGQAPSPIANTFLHYRTSKVRVLRAARLERLVGEL…
rs167479	chr19	11526765	G|A|C|T	1	RGL3	ENSG00000205517	ENST00000380456	coding	549	485	162	P>L|P>R|P>H	nonsyn|nonsyn|nonsyn	None	MERTAGKELALAPLQDWGEETEDGAVYSVSLRRQRSQRRSPAEGPGGSQAPSPIANTFLHYRTSKVRVLRAARLERLVGELVFGDREQDPSFMPAFLATYRTFVPTACLLGFLLPPMPPPPPPGVEIKKTAVQDLSFNKNLRAVVSVLGSWLQDHPQDFRDPPAHSDLGSVRTFLGWAAPGSAEAQKAEKLLEDFLEEAEREQEEEPPQVWTGPPRVAQTSDPDSSEACAEEEEGLMPQGPQLLDFSVDEVAEQLTLIDLELFSKVRLYECLGSVWSQRDRPGAAGASPTVRATVAQFNTVTGCVLGSVLGAPGLAAPQRAQRLEKWIRIAQRCRELRNFSSLRAILSALQSNPIYRLKRSWGAVSREPLSTFRKLSQIFSDENNHLSSREILFQEEAT…
rs167479	chr19	11526765	G|A|C|T	1	RGL3	ENSG00000205517	ENST00000393423	coding	535	485	162	P>L|P>R|P>H	nonsyn|nonsyn|nonsyn	None	MERTAGKELALAPLQDWGEETEDGAVYSVSLRRQRSQRRSPAEGPGGSQAPSPIANTFLHYRTSKVRVLRAARLERLVGELVFGDREQDPSFMPAFLATYRTFVPTACLLGFLLPPMPPPPPPGVEIKKTAVQDLSFNKNLRAVVSVLGSWLQDHPQDFRDPPAHSDLGSVRTFLGWAAPGSAEAQKAEKLLEDFLEEAEREQEEEPPQVWTGPPRVAQTSDPDSSEACAEEEEGLMPQGPQLLDFSVDEVAEQLTLIDLELFSKVRLYECLGSVWSQRDRPGAAGASPTVRATVAQFNTVTGCVLGSVLGAPGLAAPQRAQRLEKWIRIAQRCRELRNFSSLRAILSALQSNPIYRLKRSWGAVSREPLSTFRKLSQIFSDENNHLSSREILFQEEAT…
rs167479	chr19	11526765	G|H	1	RGL3	ENSG00000205517	ENST00000569439	non-coding	692	None	None	None	None	None	None
rs167479	chr19	11526765	G|A|C|T	1	RGL3	ENSG00000205517	ENST00000562663	coding	480	482	161	P>L|P>R|P>H	nonsyn|nonsyn|nonsyn	None	XRTAGKELALAPLQDWGEETEDGAVYSVSLRRQRSQRRSPAEGPGGSQAPSPIANTFLHYRTSKVRVLRAARLERLVGELVFGDREQDPSFMPAFLATYRTFVPTACLLGFLLPPMPPPPPPGVEIKKTAVQDLSFNKNLRAVVSVLGSWLQDHPQDFRDPPAHSDLGSVRTFLGWAAPGSAEAQKAEKLLEDFLEEAEREQEEEPPQDLPELPKLLTQTLQRPARRKRKGSCLKVPSSWTSAWTRWPSS*|XRTAGKELALAPLQDWGEETEDGAVYSVSLRRQRSQRRSPAEGPGGSQAPSPIANTFLHYRTSKVRVLRAARLERLVGELVFGDREQDPSFMPAFLATYRTFVPTACLLGFLLPPMPPPPPPGVEIKKTAVQDLSFNKNLRAVVSVL…
rs167479	chr19	11526765	G|H	1	RGL3	ENSG00000205517	ENST00000561687	non-coding	146	None	None	None	None	None	None
rs167479	chr19	11526765	G|H	1	RGL3	ENSG00000205517	ENST00000563436	non-coding	182	None	None	None	None	None	None
rs167479	chr19	11526765	G|A|C|T	1	RGL3	ENSG00000205517	ENST00000563726	coding	512	480	160	P>P|P>P|P>P	syn|syn|syn	None	MERTAGKELALAPLQDWGEETEDGAVYSVSLRRQRSQRRSPAEGPGGSQAPSPIANTFLHYRTSKVRVLRAARLERLVGELVFGDREQDPSFMPAFLATYRTFVPTACLLGFLLPPMPPPPPPGDQEDSGTRSELQQEPEGCGVSAGLLAAGPPSGFPRPPCPFGPGQCPNLSGLGGPREC*
rs167479	chr19	11526765	G|A|C|T	1	RGL3	ENSG00000205517	ENST00000567080	coding	487	451	151	P>S|P>A|P>T	*nonsyn|nonsyn|nonsyn	None	MERTAGKELALAPLQDWGEETEDGAVYSVSLRRQRSQRRSPAEGPGGSQAPSPIANTFLHYRTSKVRVLRAARLERLVGELVFGDREQDPSFMPAFLATYRTFVPTACLLGFLLPPMPPPPPPGVEIKKTAVQDLSFNKNLRTTLRISETPLPIRTWAVSEPFWAGR|MERTAGKELALAPLQDWGEETEDGAVYSVSLRRQRSQRRSPAEGPGGSQAPSPIANTFLHYRTSKVRVLRAARLERLVGELVFGDREQDPSFMPAFLATYRTFVPTACLLGFLLPPMPPPPPPGVEIKKTAVQDLSFNKNLRTTLRISETSLPIRTWAVSEPFWAGR|MERTAGKELALAPLQDWGEETEDGAVYSVSLRRQRSQRRSPAEGPGGSQAPSPIANTFLHYRT…
rs979971	chr19	39144244	C|T	1	ACTN4	ENSG00000130402	ENST00000252699	intronic	None	None	None	None	None	5697	None
rs979971	chr19	39144244	C|T	1	ACTN4	ENSG00000130402	ENST00000424234	intronic	None	None	None	None	None	5697	None
rs979971	chr19	39144244	C|T	1	ACTN4	ENSG00000130402	ENST00000588618	non-coding intronic	None	None	None	None	None	5697	None
rs979971	chr19	39144244	C|T	1	ACTN4	ENSG00000130402	ENST00000589528	intronic	None	None	None	None	None	5697	None
rs979971	chr19	39144244	C|T	1	ACTN4	ENSG00000130402	ENST00000390009	intronic	None	None	None	None	None	5697	None
rs979971	chr19	39144244	C|T	1	ACTN4	ENSG00000130402	ENST00000495553	non-coding intronic	None	None	None	None	None	5344	None
rs193158081	chr2	26004718	A|G	1	ASXL2	ENSG00000143970	ENST00000272341	intronic	None	None	None	None	None	10309	None
rs193158081	chr2	26004718	A|G	1	ASXL2	ENSG00000143970	ENST00000336112	intronic	None	None	None	None	None	10309	None
rs193158081	chr2	26004718	A|G	1	ASXL2	ENSG00000143970	ENST00000435504	intronic	None	None	None	None	None	10309	None
rs193158081	chr2	26004718	A|G	1	ASXL2	ENSG00000143970	ENST00000497092	non-coding intronic	None	None	None	None	None	10309	None
rs193158081	chr2	26004718	A|G	1	ASXL2	ENSG00000143970	ENST00000404843	5upstream	None	None	None	None	None	None	None
rs67431032	chr2	145800414	C|T	1	TEX41	ENSG00000226674	ENST00000451027	non-coding intronic	None	None	None	None	None	1519	None
rs67431032	chr2	145800414	C|T	1	TEX41	ENSG00000226674	ENST00000597670	non-coding intronic	None	None	None	None	None	14804	None
rs67431032	chr2	145800414	C|T	1	TEX41	ENSG00000226674	ENST00000445791	non-coding intronic	None	None	None	None	None	27973	None
rs67431032	chr2	145800414	C|T	1	TEX41	ENSG00000226674	ENST00000597469	non-coding intronic	None	None	None	None	None	70374	None
rs67431032	chr2	145800414	C|T	1	TEX41	ENSG00000226674	ENST00000599072	non-coding intronic	None	None	None	None	None	74709	None
rs67431032	chr2	145800414	C|T	1	TEX41	ENSG00000226674	ENST00000596230	non-coding intronic	None	None	None	None	None	121326	None
rs67431032	chr2	145800414	C|T	1	TEX41	ENSG00000226674	ENST00000600064	non-coding intronic	None	None	None	None	None	129151	None
rs67431032	chr2	145800414	C|T	1	TEX41	ENSG00000226674	ENST00000594626	non-coding intronic	None	None	None	None	None	138163	None
rs67431032	chr2	145800414	C|T	1	TEX41	ENSG00000226674	ENST00000599187	non-coding intronic	None	None	None	None	None	70374	None
rs67431032	chr2	145800414	C|T	1	TEX41	ENSG00000226674	ENST00000596540	non-coding intronic	None	None	None	None	None	121326	None
rs67431032	chr2	145800414	C|T	1	TEX41	ENSG00000226674	ENST00000598248	non-coding intronic	None	None	None	None	None	139357	None
rs67431032	chr2	145800414	C|T	1	TEX41	ENSG00000226674	ENST00000601277	non-coding intronic	None	None	None	None	None	139357	None
rs67431032	chr2	145800414	C|T	1	TEX41	ENSG00000226674	ENST00000596589	non-coding intronic	None	None	None	None	None	121326	None
rs67431032	chr2	145800414	C|T	1	TEX41	ENSG00000226674	ENST00000597893	non-coding intronic	None	None	None	None	None	121326	None
rs67431032	chr2	145800414	C|T	1	TEX41	ENSG00000226674	ENST00000600679	non-coding intronic	None	None	None	None	None	14804	None
rs67431032	chr2	145800414	C|T	1	TEX41	ENSG00000226674	ENST00000451774	non-coding intronic	None	None	None	None	None	27973	None
rs67431032	chr2	145800414	C|T	1	TEX41	ENSG00000226674	ENST00000597655	non-coding intronic	None	None	None	None	None	129151	None
rs67431032	chr2	145800414	C|T	1	TEX41	ENSG00000226674	ENST00000598659	non-coding intronic	None	None	None	None	None	139044	None
rs67431032	chr2	145800414	C|T	1	TEX41	ENSG00000226674	ENST00000594471	non-coding intronic	None	None	None	None	None	101902	None
rs67431032	chr2	145800414	C|T	1	TEX41	ENSG00000226674	ENST00000595686	non-coding intronic	None	None	None	None	None	101902	None
rs67431032	chr2	145800414	C|T	1	TEX41	ENSG00000226674	ENST00000599358	non-coding intronic	None	None	None	None	None	779	None
rs67431032	chr2	145800414	C|T	1	TEX41	ENSG00000226674	ENST00000423031	non-coding intronic	None	None	None	None	None	1040	None
rs67431032	chr2	145800414	C|T	1	TEX41	ENSG00000226674	ENST00000594837	non-coding intronic	None	None	None	None	None	14804	None
rs67431032	chr2	145800414	C|T	1	TEX41	ENSG00000226674	ENST00000601578	non-coding intronic	None	None	None	None	None	14804	None
rs67431032	chr2	145800414	C|T	1	TEX41	ENSG00000226674	ENST00000596278	non-coding intronic	None	None	None	None	None	19574	None
rs67431032	chr2	145800414	C|T	1	TEX41	ENSG00000226674	ENST00000602108	non-coding intronic	None	None	None	None	None	19574	None
rs67431032	chr2	145800414	C|T	1	TEX41	ENSG00000226674	ENST00000596970	non-coding intronic	None	None	None	None	None	19574	None
rs67431032	chr2	145800414	C|T	1	TEX41	ENSG00000226674	ENST00000596747	non-coding intronic	None	None	None	None	None	19574	None
rs67431032	chr2	145800414	C|T	1	TEX41	ENSG00000226674	ENST00000602041	non-coding intronic	None	None	None	None	None	19574	None
rs67431032	chr2	145800414	C|T	1	TEX41	ENSG00000226674	ENST00000597173	non-coding intronic	None	None	None	None	None	19574	None
rs67431032	chr2	145800414	C|T	1	TEX41	ENSG00000226674	ENST00000608652	non-coding intronic	None	None	None	None	None	19574	None
rs67431032	chr2	145800414	C|T	1	TEX41	ENSG00000226674	ENST00000414195	non-coding intronic	None	None	None	None	None	19574	None
rs67431032	chr2	145800414	C|T	1	TEX41	ENSG00000226674	ENST00000420472	non-coding intronic	None	None	None	None	None	19574	None
rs67431032	chr2	145800414	C|T	1	TEX41	ENSG00000226674	ENST00000451478	non-coding intronic	None	None	None	None	None	19574	None
rs67431032	chr2	145800414	C|T	1	TEX41	ENSG00000226674	ENST00000596034	non-coding intronic	None	None	None	None	None	19574	None
rs67431032	chr2	145800414	C|T	1	TEX41	ENSG00000226674	ENST00000608432	non-coding intronic	None	None	None	None	None	19574	None
rs67431032	chr2	145800414	C|T	1	TEX41	ENSG00000226674	ENST00000609705	non-coding intronic	None	None	None	None	None	19574	None
rs190092234	chr2	179092826	A|G	1	OSBPL6	ENSG00000079156	ENST00000477646	non-coding intronic	None	None	None	None	None	2327	None
rs190092234	chr2	179092826	A|G	1	OSBPL6	ENSG00000079156	ENST00000190611	intronic	None	None	None	None	None	33425	None
rs190092234	chr2	179092826	A|G	1	OSBPL6	ENSG00000079156	ENST00000357080	intronic	None	None	None	None	None	33425	None
rs190092234	chr2	179092826	A|G	1	OSBPL6	ENSG00000079156	ENST00000359685	intronic	None	None	None	None	None	33425	None
rs190092234	chr2	179092826	A|G	1	OSBPL6	ENSG00000079156	ENST00000392505	intronic	None	None	None	None	None	33425	None
rs190092234	chr2	179092826	A|G	1	OSBPL6	ENSG00000079156	ENST00000409045	intronic	None	None	None	None	None	33425	None
rs552309773	chr2	184081480	C|T	1	RP11-438L19.1	ENSG00000272800	ENST00000608537	3downstream	None	None	None	None	None	None	None
rs17415212	chr2	212862606	C|T	1	ERBB4	ENSG00000178568	ENST00000260943	intronic	None	None	None	None	None	50265	None
rs17415212	chr2	212862606	C|T	1	ERBB4	ENSG00000178568	ENST00000342788	intronic	None	None	None	None	None	50265	None
rs17415212	chr2	212862606	C|T	1	ERBB4	ENSG00000178568	ENST00000402597	intronic	None	None	None	None	None	50265	None
rs17415212	chr2	212862606	C|T	1	ERBB4	ENSG00000178568	ENST00000435846	intronic	None	None	None	None	None	50265	None
rs17415212	chr2	212862606	C|T	1	ERBB4	ENSG00000178568	ENST00000436443	intronic	None	None	None	None	None	50265	None
rs17415212	chr2	212862606	C|T	1	ERBB4	ENSG00000178568	ENST00000484594	non-coding intronic	None	None	None	None	None	50265	None
rs549939187	chr2	240878719	C|T	1	NDUFA10	ENSG00000130414	ENST00000419408	intronic	None	None	None	None	None	43988	None
rs117556296	chr20	5172569	C|T	1	CDS2	ENSG00000101290	ENST00000460006	3utr	3334	None	None	None	None	None	None
rs117556296	chr20	5172569	C|T	1	CDS2	ENSG00000101290	ENST00000535100	3downstream	None	None	None	None	None	None	None
rs117556296	chr20	5172569	C|T	1	CDS2	ENSG00000101290	ENST00000379062	3downstream	None	None	None	None	None	None	None
rs117556296	chr20	5172569	C|T	1	CDS2	ENSG00000101290	ENST00000379070	3downstream	None	None	None	None	None	None	None
rs80043362	chr20	42754900	T|C	1	JPH2	ENSG00000149596	ENST00000372980	intronic	None	None	None	None	None	7637	None
rs2208589	chr20	47408414	A|G	1	PREX1	ENSG00000124126	ENST00000371941	intronic	None	None	None	None	None	35765	None
rs2208589	chr20	47408414	A|G	1	PREX1	ENSG00000124126	ENST00000396220	intronic	None	None	None	None	None	35765	None
rs2409532	chr21	36145052	C|K	1	AP000330.8	ENSG00000234380	ENST00000420877	non-coding intronic	None	None	None	None	None	9370	None
rs67870615	chr21	46761107	A|K	1	LINC00316	ENSG00000237664	ENST00000416722	non-coding intronic	None	None	None	None	None	633	None
rs561346073	chr22	19137175	C|T	1	GSC2	ENSG00000063515	ENST00000086933	intronic (splice_site)	None	None	None	None	None	1	None
rs140442537	chr3	133059300	A|G	1	TMEM108	ENSG00000144868	ENST00000514894	intronic	None	None	None	None	None	37886	None
rs140442537	chr3	133059300	A|G	1	TMEM108	ENSG00000144868	ENST00000321871	intronic	None	None	None	None	None	39296	None
rs140442537	chr3	133059300	A|G	1	TMEM108	ENSG00000144868	ENST00000393130	intronic	None	None	None	None	None	39296	None
rs140442537	chr3	133059300	A|G	1	TMEM108	ENSG00000144868	ENST00000510183	intronic	None	None	None	None	None	39296	None
rs140442537	chr3	133059300	A|G	1	TMEM108	ENSG00000144868	ENST00000511555	intronic	None	None	None	None	None	39296	None
rs140442537	chr3	133059300	A|G	1	TMEM108	ENSG00000144868	ENST00000512137	intronic	None	None	None	None	None	39296	None
rs140442537	chr3	133059300	A|G	1	TMEM108	ENSG00000144868	ENST00000515826	intronic	None	None	None	None	None	39296	None
rs140442537	chr3	133059300	A|G	1	TMEM108	ENSG00000144868	ENST00000508711	intronic	None	None	None	None	None	49724	None
rs140442537	chr3	133059300	A|G	1	TMEM108	ENSG00000144868	ENST00000512662	intronic	None	None	None	None	None	37119	None
rs419076	chr3	169100886	T|M	1	MECOM	ENSG00000085276	ENST00000486748	intronic	None	None	None	None	None	1574	None
rs419076	chr3	169100886	T|M	1	MECOM	ENSG00000085276	ENST00000485957	non-coding intronic	None	None	None	None	None	1574	None
rs419076	chr3	169100886	T|M	1	MECOM	ENSG00000085276	ENST00000494292	intronic	None	None	None	None	None	1574	None
rs558954655	chr4	1201801	C|T	1	SPON2	ENSG00000159674	ENST00000506266	non-coding intronic	None	None	None	None	None	563	None
rs558954655	chr4	1201801	C|T	1	SPON2	ENSG00000159674	ENST00000511679	intronic	None	None	None	None	None	563	None
rs558954655	chr4	1201801	C|T	1	SPON2	ENSG00000159674	ENST00000502657	non-coding intronic	None	None	None	None	None	563	None
rs558954655	chr4	1201801	C|T	1	SPON2	ENSG00000159674	ENST00000400762	non-coding intronic	None	None	None	None	None	563	None
rs558954655	chr4	1201801	C|T	1	SPON2	ENSG00000159674	ENST00000509233	5utr	133	None	None	None	None	None	None
rs558954655	chr4	1201801	C|T	1	SPON2	ENSG00000159674	ENST00000504871	non-coding	355	None	None	None	None	None	None
rs558954655	chr4	1201801	C|T	1	SPON2	ENSG00000159674	ENST00000510542	non-coding	365	None	None	None	None	None	None
rs185614715	chr4	14139055	T|C	1	LINC01085	ENSG00000248698	ENST00000506739	non-coding intronic	None	None	None	None	None	1030	None
rs185614715	chr4	14139055	T|C	1	LINC01085	ENSG00000248698	ENST00000512754	non-coding intronic	None	None	None	None	None	1030	None
rs185614715	chr4	14139055	T|C	1	LINC01085	ENSG00000248698	ENST00000502759	non-coding intronic	None	None	None	None	None	1030	None
rs185614715	chr4	14139055	T|C	1	RP11-669M16.2	ENSG00000251679	ENST00000514339	non-coding intronic	None	None	None	None	None	2438	None
rs12503881	chr4	88514082	A|G	1	RP11-742B18.1	ENSG00000249001	ENST00000506480	non-coding intronic	None	None	None	None	None	24397	None
rs72965663	chr4	152069075	A|G	1	SH3D19	ENSG00000109686	ENST00000304527	coding	2331	1241	414	M>T	nonsyn	None	MNIMNTEQSQNSIVSRIKVFEGQTNIETSGLPKKPEITPRSLPPKPTVSSGKPSVAPKPAANRASGEWDSGTENRLKVTSKEGLTPYPPLQEAGSIPVTKPELPKKPNPGLIRSVNPEIPGRGPLAESSDSGKKVPTPAPRPLLLKKSVSSENPTYPSAPLKPVTVPPRLAGASQAKAYKSLGEGPPANPPVPVLQSKPLVDIDLISFDDDVLPTPSGNLAEESVGSEMVLDPFQLPAKTEPIKERAVQPAPTRKPTVIRIPAKPGKCLHEDPQSPPPLPAEKPIGNTFSTVSGKLSNVERTRNLESNHPGQTGGFVRVPPRLPPRPVNGKTIPTQQPPTKVPPERPPPPKLSATRRSNKKLPFNRSSSDMDLQKKQSNLATGLSKAKSQVFKNQDPVL…
rs72965663	chr4	152069075	A|G	1	SH3D19	ENSG00000109686	ENST00000409252	coding	1949	1241	414	M>T	nonsyn	None	MNIMNTEQSQNSIVSRIKVFEGQTNIETSGLPKKPEITPRSLPPKPTVSSGKPSVAPKPAANRASGEWDSGTENRLKVTSKEGLTPYPPLQEAGSIPVTKPELPKKPNPGLIRSVNPEIPGRGPLAESSDSGKKVPTPAPRPLLLKKSVSSENPTYPSAPLKPVTVPPRLAGASQAKAYKSLGEGPPANPPVPVLQSKPLVDIDLISFDDDVLPTPSGNLAEESVGSEMVLDPFQLPAKTEPIKERAVQPAPTRKPTVIRIPAKPGKCLHEDPQSPPPLPAEKPIGNTFSTVSGKLSNVERTRNLESNHPGQTGGFVRVPPRLPPRPVNGKTIPTQQPPTKVPPERPPPPKLSATRRSNKKLPFNRSSSDMDLQKKQSNLATGLSKAKSQVFKNQDPVL…
rs72965663	chr4	152069075	A|G	1	SH3D19	ENSG00000109686	ENST00000409598	coding	2409	1241	414	M>T	nonsyn	None	MNIMNTEQSQNSIVSRIKVFEGQTNIETSGLPKKPEITPRSLPPKPTVSSGKPSVAPKPAANRASGEWDSGTENRLKVTSKEGLTPYPPLQEAGSIPVTKPELPKKPNPGLIRSVNPEIPGRGPLAESSDSGKKVPTPAPRPLLLKKSVSSENPTYPSAPLKPVTVPPRLAGASQAKAYKSLGEGPPANPPVPVLQSKPLVDIDLISFDDDVLPTPSGNLAEESVGSEMVLDPFQLPAKTEPIKERAVQPAPTRKPTVIRIPAKPGKCLHEDPQSPPPLPAEKPIGNTFSTVSGKLSNVERTRNLESNHPGQTGGFVRVPPRLPPRPVNGKTIPTQQPPTKVPPERPPPPKLSATRRSNKKLPFNRSSSDMDLQKKQSNLATGLSKAKSQVFKNQDPVL…
rs72965663	chr4	152069075	A|G	1	SH3D19	ENSG00000109686	ENST00000424281	coding	2223	1133	378	M>T	nonsyn	None	MNIMNTEQSQNSIVSRIKVFEGQTNIETSGLPKKPEITPRSLPPKPTVSSGKPSVAPKPAANRASGEWDSGTENRLKVTSKEGLTPYPPLQEAGSIPVTKPELPKKPNPGLIRSVNPEIPGRGPLAESSDSGKKVPTPAPRPLLLKKSVSSENPTYPSAPLKPVTVPPRLAGASQAKAYKSLGEGPPANPPVPVLQSKPLVDIDLISFDDDVLPTPSGNLAEESVGSEMVLGLHEDPQSPPPLPAEKPIGNTFSTVSGKLSNVERTRNLESNHPGQTGGFVRVPPRLPPRPVNGKTIPTQQPPTKVPPERPPPPKLSATRRSNKKLPFNRSSSDMDLQKKQSNLATGLSKAKSQVFKNQDPVLPPRPKPGHPLYSKYMRGDVLVMLKQTENNYLECQKG…
rs72965663	chr4	152069075	A|G	1	SH3D19	ENSG00000109686	ENST00000427414	coding	1322	1133	378	M>T	nonsyn	None	MNIMNTEQSQNSIVSRIKVFEGQTNIETSGLPKKPEITPRSLPPKPTVSSGKPSVAPKPAANRASGEWDSGTENRLKVTSKEGLTPYPPLQEAGSIPVTKPELPKKPNPGLIRSVNPEIPGRGPLAESSDSGKKVPTPAPRPLLLKKSVSSENPTYPSAPLKPVTVPPRLAGASQAKAYKSLGEGPPANPPVPVLQSKPLVDIDLISFDDDVLPTPSGNLAEESVGSEMVLGLHEDPQSPPPLPAEKPIGNTFSTVSGKLSNVERTRNLESNHPGQTGGFVRVPPRLPPRPVNGKTIPTQQPPTKVPPERPPPPKLSATRRSNKKLPFNRSSSDMDLQKKQSNLATGLSKAKSQVFKNQDPVLPPRPKPGHPLYSKYMRGDVLVMLKQTENNYLECQKG…
rs72965663	chr4	152069075	A|G	1	SH3D19	ENSG00000109686	ENST00000455740	coding	2331	1241	414	M>T	nonsyn	None	MNIMNTEQSQNSIVSRIKVFEGQTNIETSGLPKKPEITPRSLPPKPTVSSGKPSVAPKPAANRASGEWDSGTENRLKVTSKEGLTPYPPLQEAGSIPVTKPELPKKPNPGLIRSVNPEIPGRGPLAESSDSGKKVPTPAPRPLLLKKSVSSENPTYPSAPLKPVTVPPRLAGASQAKAYKSLGEGPPANPPVPVLQSKPLVDIDLISFDDDVLPTPSGNLAEESVGSEMVLDPFQLPAKTEPIKERAVQPAPTRKPTVIRIPAKPGKCLHEDPQSPPPLPAEKPIGNTFSTVSGKLSNVERTRNLESNHPGQTGGFVRVPPRLPPRPVNGKTIPTQQPPTKVPPERPPPPKLSATRRSNKKLPFNRSSSDMDLQKKQSNLATGLSKAKSQVFKNQDPVL…
rs72965663	chr4	152069075	A|G	1	SH3D19	ENSG00000109686	ENST00000478503	non-coding	1171	None	None	None	None	None	None
rs72965663	chr4	152069075	A|G	1	SH3D19	ENSG00000109686	ENST00000514152	coding	2240	1241	414	M>T	nonsyn	None	MNIMNTEQSQNSIVSRIKVFEGQTNIETSGLPKKPEITPRSLPPKPTVSSGKPSVAPKPAANRASGEWDSGTENRLKVTSKEGLTPYPPLQEAGSIPVTKPELPKKPNPGLIRSVNPEIPGRGPLAESSDSGKKVPTPAPRPLLLKKSVSSENPTYPSAPLKPVTVPPRLAGASQAKAYKSLGEGPPANPPVPVLQSKPLVDIDLISFDDDVLPTPSGNLAEESVGSEMVLDPFQLPAKTEPIKERAVQPAPTRKPTVIRIPAKPGKCLHEDPQSPPPLPAEKPIGNTFSTVSGKLSNVERTRNLESNHPGQTGGFVRVPPRLPPRPVNGKTIPTQQPPTKVPPERPPPPKLSATRRSNKKLPFNRSSSDMDLQKKQSNLATGLSKAKSQVFKNQDPVL…
rs7445009	chr5	11584536	T|G	1	CTNND2	ENSG00000169862	ENST00000513598	intronic	None	None	None	None	None	4311	None
rs7445009	chr5	11584536	T|G	1	CTNND2	ENSG00000169862	ENST00000503622	intronic	None	None	None	None	None	4322	None
rs7445009	chr5	11584536	T|G	1	CTNND2	ENSG00000169862	ENST00000504354	non-coding intronic	None	None	None	None	None	4322	None
rs7445009	chr5	11584536	T|G	1	CTNND2	ENSG00000169862	ENST00000511377	intronic	None	None	None	None	None	4322	None
rs7445009	chr5	11584536	T|G	1	CTNND2	ENSG00000169862	ENST00000304623	intronic	None	None	None	None	None	19368	None
rs7445009	chr5	11584536	T|G	1	CTNND2	ENSG00000169862	ENST00000359640	intronic	None	None	None	None	None	19368	None
rs7445009	chr5	11584536	T|G	1	CTNND2	ENSG00000169862	ENST00000458100	intronic	None	None	None	None	None	19368	None
rs7445009	chr5	11584536	T|G	1	CTNND2	ENSG00000169862	ENST00000502551	intronic	None	None	None	None	None	19368	None
rs7445009	chr5	11584536	T|G	1	CTNND2	ENSG00000169862	ENST00000504499	intronic	None	None	None	None	None	19368	None
rs7445009	chr5	11584536	T|G	1	CTNND2	ENSG00000169862	ENST00000508761	intronic	None	None	None	None	None	19368	None
rs7445009	chr5	11584536	T|G	1	CTNND2	ENSG00000169862	ENST00000509868	non-coding intronic	None	None	None	None	None	19368	None
rs7445009	chr5	11584536	T|G	1	CTNND2	ENSG00000169862	ENST00000511278	non-coding intronic	None	None	None	None	None	19368	None
rs7445009	chr5	11584536	T|G	1	CTNND2	ENSG00000169862	ENST00000513588	intronic	None	None	None	None	None	19368	None
rs1173743	chr5	32775047	G|W	1	NPR3	ENSG00000113389	ENST00000265074	intronic	None	None	None	None	None	98	None
rs1173743	chr5	32775047	G|W	1	NPR3	ENSG00000113389	ENST00000415167	intronic	None	None	None	None	None	98	None
rs1173743	chr5	32775047	G|W	1	NPR3	ENSG00000113389	ENST00000415685	intronic	None	None	None	None	None	98	None
rs1173743	chr5	32775047	G|W	1	NPR3	ENSG00000113389	ENST00000434067	intronic	None	None	None	None	None	98	None
rs1173743	chr5	32775047	G|W	1	NPR3	ENSG00000113389	ENST00000506712	non-coding intronic	None	None	None	None	None	98	None
rs1173743	chr5	32775047	G|W	1	NPR3	ENSG00000113389	ENST00000509104	intronic	None	None	None	None	None	98	None
rs72837969	chr5	168677306	A|G	1	SLIT3	ENSG00000184347	ENST00000332966	intronic	None	None	None	None	None	1086	None
rs72837969	chr5	168677306	A|G	1	SLIT3	ENSG00000184347	ENST00000404867	intronic	None	None	None	None	None	1086	None
rs72837969	chr5	168677306	A|G	1	SLIT3	ENSG00000184347	ENST00000518140	non-coding intronic	None	None	None	None	None	1086	None
rs72837969	chr5	168677306	A|G	1	SLIT3	ENSG00000184347	ENST00000519560	intronic	None	None	None	None	None	1086	None
rs72837969	chr5	168677306	A|G	1	SLIT3	ENSG00000184347	ENST00000521130	non-coding intronic	None	None	None	None	None	1086	None
rs2596471	chr6	31428911	A|S	1	HCP5	ENSG00000206337	ENST00000414046	non-coding intronic	None	None	None	None	None	1989	None
rs2596471	chr6	31428911	A|S	1	XXbac-BPG181B23.6	ENSG00000233902	ENST00000440087	3downstream	None	None	None	None	None	None	None
rs2596471	chr6	31428911	A|S	1	HCP5	ENSG00000206337	ENST00000460889	5upstream	None	None	None	None	None	None	None
rs2596471	chr6	31428911	A|S	1	HCP5	ENSG00000206337	ENST00000467369	5upstream	None	None	None	None	None	None	None
rs2596471	chr6	31428911	A|S	1	HCP5	ENSG00000206337	ENST00000541196	5upstream	None	None	None	None	None	None	None
rs4724677	chr7	5484455	G|A	1	FBXL18	ENSG00000155034	ENST00000415009	intronic	None	None	None	None	None	2902	None
rs144395520	chr7	29700630	C|T	1	ZNRF2P2	ENSG00000225264	ENST00000442865	non-coding intronic	None	None	None	None	None	23759	None
rs144395520	chr7	29700630	C|T	1	ZNRF2P2	ENSG00000225264	ENST00000426767	non-coding intronic	None	None	None	None	None	9675	None
rs144395520	chr7	29700630	C|T	1	DPY19L2P3	ENSG00000227855	ENST00000414296	non-coding intronic	None	None	None	None	None	571	None
rs116887986	chr7	47484425	T|C	1	TNS3	ENSG00000136205	ENST00000413551	intronic	None	None	None	None	None	2772	None
rs116887986	chr7	47484425	T|C	1	TNS3	ENSG00000136205	ENST00000311160	intronic	None	None	None	None	None	2772	None
rs116887986	chr7	47484425	T|C	1	TNS3	ENSG00000136205	ENST00000355730	intronic	None	None	None	None	None	2772	None
rs116887986	chr7	47484425	T|C	1	TNS3	ENSG00000136205	ENST00000398879	intronic	None	None	None	None	None	2772	None
rs116887986	chr7	47484425	T|C	1	TNS3	ENSG00000136205	ENST00000415929	intronic	None	None	None	None	None	2772	None
rs116887986	chr7	47484425	T|C	1	TNS3	ENSG00000136205	ENST00000434451	intronic	None	None	None	None	None	2772	None
rs116887986	chr7	47484425	T|C	1	TNS3	ENSG00000136205	ENST00000442536	intronic	None	None	None	None	None	2772	None
rs116887986	chr7	47484425	T|C	1	TNS3	ENSG00000136205	ENST00000450444	intronic	None	None	None	None	None	2772	None
rs116887986	chr7	47484425	T|C	1	TNS3	ENSG00000136205	ENST00000457718	intronic	None	None	None	None	None	2772	None
rs116887986	chr7	47484425	T|C	1	TNS3	ENSG00000136205	ENST00000458317	intronic	None	None	None	None	None	2772	None
rs183374245	chr7	81814032	C|T	1	CACNA2D1	ENSG00000153956	ENST00000356253	intronic	None	None	None	None	None	14107	None
rs183374245	chr7	81814032	C|T	1	CACNA2D1	ENSG00000153956	ENST00000356860	intronic	None	None	None	None	None	14107	None
rs183374245	chr7	81814032	C|T	1	CACNA2D1	ENSG00000153956	ENST00000423588	intronic	None	None	None	None	None	14107	None
rs183374245	chr7	81814032	C|T	1	CACNA2D1	ENSG00000153956	ENST00000484706	non-coding intronic	None	None	None	None	None	14107	None
rs13438679	chr7	149597296	G|W	1	RP11-728K20.1	ENSG00000224016	ENST00000297369	non-coding intronic	None	None	None	None	None	7809	None
rs186945121	chr8	3099527	G|M	1	CSMD1	ENSG00000183117	ENST00000537824	intronic	None	None	None	None	None	11774	None
rs186945121	chr8	3099527	G|M	1	CSMD1	ENSG00000183117	ENST00000539096	intronic	None	None	None	None	None	11774	None
rs186945121	chr8	3099527	G|M	1	CSMD1	ENSG00000183117	ENST00000542608	intronic	None	None	None	None	None	11774	None
rs186945121	chr8	3099527	G|M	1	CSMD1	ENSG00000183117	ENST00000602557	intronic	None	None	None	None	None	11774	None
rs186945121	chr8	3099527	G|M	1	CSMD1	ENSG00000183117	ENST00000602723	intronic	None	None	None	None	None	11774	None
rs186945121	chr8	3099527	G|M	1	CSMD1	ENSG00000183117	ENST00000335551	intronic	None	None	None	None	None	11774	None
rs186945121	chr8	3099527	G|M	1	CSMD1	ENSG00000183117	ENST00000400186	intronic	None	None	None	None	None	11774	None
rs186945121	chr8	3099527	G|M	1	CSMD1	ENSG00000183117	ENST00000520002	intronic	None	None	None	None	None	11774	None
rs186945121	chr8	3099527	G|M	1	CSMD1	ENSG00000183117	ENST00000523387	non-coding intronic	None	None	None	None	None	11774	None
rs186945121	chr8	3099527	G|M	1	CSMD1	ENSG00000183117	ENST00000523488	non-coding intronic	None	None	None	None	None	11774	None
rs77979097	chr8	4543669	C|T	1	CSMD1	ENSG00000183117	ENST00000400186	intronic	None	None	None	None	None	48589	None
rs77979097	chr8	4543669	C|T	1	CSMD1	ENSG00000183117	ENST00000520002	intronic	None	None	None	None	None	48589	None
rs77979097	chr8	4543669	C|T	1	CSMD1	ENSG00000183117	ENST00000537824	intronic	None	None	None	None	None	48589	None
rs77979097	chr8	4543669	C|T	1	CSMD1	ENSG00000183117	ENST00000539096	intronic	None	None	None	None	None	48589	None
rs77979097	chr8	4543669	C|T	1	CSMD1	ENSG00000183117	ENST00000542608	intronic	None	None	None	None	None	48589	None
rs77979097	chr8	4543669	C|T	1	CSMD1	ENSG00000183117	ENST00000602557	intronic	None	None	None	None	None	48589	None
rs77979097	chr8	4543669	C|T	1	CSMD1	ENSG00000183117	ENST00000602723	intronic	None	None	None	None	None	48589	None
rs293880	chr8	4586603	G|M	1	CSMD1	ENSG00000183117	ENST00000400186	intronic	None	None	None	None	None	91523	None
rs293880	chr8	4586603	G|M	1	CSMD1	ENSG00000183117	ENST00000520002	intronic	None	None	None	None	None	91523	None
rs293880	chr8	4586603	G|M	1	CSMD1	ENSG00000183117	ENST00000537824	intronic	None	None	None	None	None	91523	None
rs293880	chr8	4586603	G|M	1	CSMD1	ENSG00000183117	ENST00000539096	intronic	None	None	None	None	None	91523	None
rs293880	chr8	4586603	G|M	1	CSMD1	ENSG00000183117	ENST00000542608	intronic	None	None	None	None	None	91523	None
rs293880	chr8	4586603	G|M	1	CSMD1	ENSG00000183117	ENST00000602557	intronic	None	None	None	None	None	91523	None
rs293880	chr8	4586603	G|M	1	CSMD1	ENSG00000183117	ENST00000602723	intronic	None	None	None	None	None	91523	None
rs2720544	chr8	17477104	C|T	1	PDGFRL	ENSG00000104213	ENST00000251630	intronic	None	None	None	None	None	1456	None
rs2720544	chr8	17477104	C|T	1	PDGFRL	ENSG00000104213	ENST00000398074	intronic	None	None	None	None	None	1456	None
rs2720544	chr8	17477104	C|T	1	PDGFRL	ENSG00000104213	ENST00000541323	intronic	None	None	None	None	None	1456	None
rs150622528	chr8	43177131	C|A	1	POTEA	ENSG00000188877	ENST00000519951	non-coding intronic	None	None	None	None	None	3366	None
rs150622528	chr8	43177131	C|A	1	POTEA	ENSG00000188877	ENST00000522175	non-coding intronic	None	None	None	None	None	3366	None
rs57690108	chr8	125232170	A|G	1	RP11-37N22.1	ENSG00000214803	ENST00000523703	non-coding intronic	None	None	None	None	None	11608	None
rs10815513	chr9	7088522	G|H	1	KDM4C	ENSG00000107077	ENST00000536108	intronic	None	None	None	None	None	15163	None
rs10815513	chr9	7088522	G|H	1	KDM4C	ENSG00000107077	ENST00000381306	intronic	None	None	None	None	None	15163	None
rs10815513	chr9	7088522	G|H	1	KDM4C	ENSG00000107077	ENST00000381309	intronic	None	None	None	None	None	15163	None
rs10815513	chr9	7088522	G|H	1	KDM4C	ENSG00000107077	ENST00000420847	intronic	None	None	None	None	None	15163	None
rs10815513	chr9	7088522	G|H	1	KDM4C	ENSG00000107077	ENST00000428870	intronic	None	None	None	None	None	15163	None
rs10815513	chr9	7088522	G|H	1	KDM4C	ENSG00000107077	ENST00000442236	intronic	None	None	None	None	None	15163	None
rs10815513	chr9	7088522	G|H	1	KDM4C	ENSG00000107077	ENST00000495890	non-coding intronic	None	None	None	None	None	15163	None
rs7024654	chr9	18754328	A|G	1	ADAMTSL1	ENSG00000178031	ENST00000380548	intronic	None	None	None	None	None	822	None
rs7024654	chr9	18754328	A|G	1	ADAMTSL1	ENSG00000178031	ENST00000380559	non-coding intronic	None	None	None	None	None	822	None
rs2803119	chr9	19330561	C|K	1	DENND4C	ENSG00000137145	ENST00000380432	intronic	None	None	None	None	None	1415	None
rs2803119	chr9	19330561	C|K	1	DENND4C	ENSG00000137145	ENST00000380437	non-coding intronic	None	None	None	None	None	1415	None
rs2803119	chr9	19330561	C|K	1	DENND4C	ENSG00000137145	ENST00000434457	intronic	None	None	None	None	None	1415	None
rs2803119	chr9	19330561	C|K	1	DENND4C	ENSG00000137145	ENST00000602925	intronic	None	None	None	None	None	1415	None
rs2803119	chr9	19330561	C|K	1	DENND4C	ENSG00000137145	ENST00000494124	intronic	None	None	None	None	None	2401	None
rs7470773	chr9	93914316	C|T	1	RP11-305L7.6	ENSG00000229694	ENST00000439438	non-coding intronic	None	None	None	None	None	30435	None
rs7470773	chr9	93914316	C|T	1	RP11-305L7.3	ENSG00000237422	ENST00000457976	non-coding intronic	None	None	None	None	None	10971	None
Variation ID	Chromosome	Position	Variant	Strand	Symbol	Gene	Transcript	Predicted Function	CDNA Position	CDS Position	AA Position	AA Change	Detail	Splice Distance	Proteins
rs780943500	chrX	129217807	-|GGAT|TGGA|TGGATGGA|TGGATGGATGGA|TGGATGGATGGATGGA|TGGATGGATGGATGGATGGA	1	ELF4	ENSG00000102034	ENST00000308167	intronic	None	None	None	None	None	2294	None
rs780943500	chrX	129217807	-|GGAT|TGGA|TGGATGGA|TGGATGGATGGA|TGGATGGATGGATGGA|TGGATGGATGGATGGATGGA	1	ELF4	ENSG00000102034	ENST00000434609	intronic	None	None	None	None	None	2294	None
rs780943500	chrX	129217807	-|GGAT|TGGA|TGGATGGA|TGGATGGATGGA|TGGATGGATGGATGGA|TGGATGGATGGATGGATGGA	1	ELF4	ENSG00000102034	ENST00000335997	intronic	None	None	None	None	None	2294	None
rs29282	chrX	147012604	T|C	1	FMR1	ENSG00000102081	ENST00000218200	intronic	None	None	None	None	None	841	None
rs29282	chrX	147012604	T|C	1	FMR1	ENSG00000102081	ENST00000334557	intronic	None	None	None	None	None	841	None
rs29282	chrX	147012604	T|C	1	FMR1	ENSG00000102081	ENST00000370470	intronic	None	None	None	None	None	841	None
rs29282	chrX	147012604	T|C	1	FMR1	ENSG00000102081	ENST00000370471	intronic	None	None	None	None	None	841	None
rs29282	chrX	147012604	T|C	1	FMR1	ENSG00000102081	ENST00000370475	intronic	None	None	None	None	None	841	None
rs29282	chrX	147012604	T|C	1	FMR1	ENSG00000102081	ENST00000370477	intronic	None	None	None	None	None	841	None
rs29282	chrX	147012604	T|C	1	FMR1	ENSG00000102081	ENST00000439526	intronic	None	None	None	None	None	841	None
rs29282	chrX	147012604	T|C	1	FMR1	ENSG00000102081	ENST00000440235	intronic	None	None	None	None	None	841	None
rs29282	chrX	147012604	T|C	1	FMR1	ENSG00000102081	ENST00000495717	non-coding intronic	None	None	None	None	None	841	None
rs29282	chrX	147012604	T|C	1	FMR1	ENSG00000102081	ENST00000475038	5upstream	None	None	None	None	None	None	None

## Sheet: GWAS_SNP-Nexus
rs13306561	chr1	Pulse pressure x alcohol consumption interaction (2df test)	6e-16	rs13306561	rs13306561-A	0.86	91,099 European ancestry drinkers and non-drinkers, 21,416 African American or Afro-Caribbean drinkers and non-drinkers, 12,365 Asian ancestry drinkers and non-drinkers, 8,470 Hispanic or Latin American drinkers and non-drinkers	1p36.22	CLCN6	Affymetrix, Illumina [up to 39321347] (imputed)	29912962
rs1458038	chr4	LDL cholesterol levels	7e-16	rs1458038	None	0.70861	440,546 European ancestry individuals	4q21.21	FGF5	Affymetrix [NR] (imputed)	32203549
rs1458038	chr4	Apolipoprotein B levels	6e-13	rs1458038	None	0.708532	439,214 European ancestry individuals	4q21.21	FGF5	Affymetrix [NR] (imputed)	32203549
rs1458038	chr4	Estimated glomerular filtration rate	9e-29	rs1458038	None	0.2993	567,460 European ancestry individuals	4q21.21	FGF5	Affymetrix, Illumina [8834748] (imputed)	31152163
rs1458038	chr4	Atrial fibrillation	2e-09	rs1458038	None	0.309	60,620 European ancestry cases, 970,216 European ancestry controls	4q21.21	FGF5	Illumina [34740186] (imputed)	30061737
rs1458038	chr4	Systolic blood pressure (cigarette smoking interaction)	1e-80	rs1458038	None	None	80,552 European ancestry individuals, 27,118 African individuals, 13,438 Asian individuals, 8,805 Hispanic individuals	4q21.21	FGF5	Affymetrix, Illumina [18800000] (imputed)	29455858
rs1458038	chr4	Diastolic blood pressure (cigarette smoking interaction)	7e-80	rs1458038	None		80,552 European ancestry individuals, 27,118 African individuals, 13,438 Asian individuals, 8,805 Hispanic individuals	4q21.21	FGF5	Affymetrix, Illumina [18800000] (imputed)	29455858
rs1458038	chr4	Systolic blood pressure	2e-07	rs1458038	None	0.24	12,278 Hispanic individuals	4q21.21	FGF5	Illumina [27887661] (imputed)	28871152
rs1458038	chr4	Mean arterial pressure	5e-08	rs1458038	None	0.24	12,278 Hispanic individuals	4q21.21	FGF5	Illumina [27887661] (imputed)	28871152
rs1458038	chr4	Diastolic blood pressure	4e-07	rs1458038	None	0.24	12,278 Hispanic individuals	4q21.21	FGF5	Illumina [27887661] (imputed)	28871152
rs1458038	chr4	Systolic blood pressure	1e-16	rs1458038	None	0.302	150,134 European ancestry individuals	4q21.21	FGF5	Affymetrix, Illumina, Perlegen [7994604] (imputed)	28739976
rs1458038	chr4	Pulse pressure	1e-06	rs1458038	None	0.302	150,134 European ancestry individuals	4q21.21	FGF5	Affymetrix, Illumina, Perlegen [7994604] (imputed)	28739976
rs1458038	chr4	Diastolic blood pressure	8e-17	rs1458038	None	0.302	150,134 European ancestry individuals	4q21.21	FGF5	Affymetrix, Illumina, Perlegen [7994604] (imputed)	28739976
rs1458038	chr4	Systolic blood pressure	9e-10	rs1458038	None	0.23	19,706 Hispanic individuals, 18,744 African American individuals	4q21.21	FGF5	Illumina [up to 196725]	27736895
rs1458038	chr4	Diastolic blood pressure	1e-07	rs1458038	None	0.23	19,706 Hispanic individuals, 18,744 African American individuals	4q21.21	FGF5	Illumina [up to 196725]	27736895
rs1458038	chr4	Systolic blood pressure	5e-24	rs1458038	None	0.659	up to 201,529 European ancestry individuals	4q21.21	FGF5	Affymetrix, Illumina, Perlegen [128272]	27618452
rs1458038	chr4	Diastolic blood pressure	7e-23	rs1458038	None	0.659	up to 201,529 European ancestry individuals	4q21.21	FGF5	Affymetrix, Illumina, Perlegen [128272]	27618452
rs1458038	chr4	Systolic blood pressure	1e-07	rs1458038	None	0.429	31,516 East Asian ancestry individuals, 35,352 European ancestry individuals, 33,126 South Asian ancestry individuals	4q21.21	FGF5	Affymetrix, Illumina, Perlegen [2127883] (imputed)	26390057
rs1458038	chr4	Systolic blood pressure	5e-08	rs1458038	None	0.2828	31,516 East Asian ancestry individuals, 35,352 European ancestry individuals, 33,126 South Asian ancestry individuals	4q21.21	FGF5	Affymetrix, Illumina, Perlegen [2127883] (imputed)	26390057
rs1458038	chr4	Diastolic blood pressure	3e-08	rs1458038	None	0.4297	31,516 East Asian ancestry individuals, 35,352 European ancestry individuals, 33,126 South Asian ancestry individuals	4q21.21	FGF5	Affymetrix, Illumina, Perlegen [~ 2100000] (imputed)	26390057
rs1458038	chr4	Diastolic blood pressure	2e-14	rs1458038	None	0.3362	31,516 East Asian ancestry individuals, 35,352 European ancestry individuals, 33,126 South Asian ancestry individuals	4q21.21	FGF5	Affymetrix, Illumina, Perlegen [~ 2100000] (imputed)	26390057
rs1458038	chr4	Diastolic blood pressure	1e-09	rs1458038	None	0.2835	31,516 East Asian ancestry individuals, 35,352 European ancestry individuals, 33,126 South Asian ancestry individuals	4q21.21	FGF5	Affymetrix, Illumina, Perlegen [~ 2100000] (imputed)	26390057
rs1458038	chr4	Systolic blood pressure	2e-23	rs1458038	None	0.29	69,395 European ancestry individuals	4q21.21	FGF5	Affymetrix, Illumina [~ 2500000] (imputed)	21909115
rs1458038	chr4	Diastolic blood pressure	9e-25	rs1458038	None	0.29	69,395 European ancestry individuals	4q21.21	FGF5	Affymetrix, Illumina [~ 2500000] (imputed)	21909115
rs1458038	chr4	Blood pressure	3e-14	rs1458038	None	0.3	74,064 European ancestry individuals	4q21.21	FGF5	Affymetrix, Illumina, Perlegen [NR] (imputed)	21909110
rs1421085	chr16	Type 2 diabetes	2e-48	rs1421085	None	0.167	77,418 East Asian cases, 356,122 East Asian controls	16q12.2	FTO	Affymetrix, Illumina [11800000] (imputed)	32499647
rs1421085	chr16	Age at adiposity rebound	3e-30	rs1421085	None	0.25	6,051 European ancestry children	16q12.2	FTO	Affymetrix, Illumina [up to 2543888] (imputed)	31840077
rs1421085	chr16	Waist circumference variance	3e-52	rs1421085	None	None	347,158 European ancestry individuals	16q12.2	FTO	NR [5554549] (imputed)	31453325
rs1421085	chr16	Waist circumference	3e-166	rs1421085	None	None	347,158 European ancestry individuals	16q12.2	FTO	NR [5554549] (imputed)	31453325
rs1421085	chr16	Hip circumference variance	2e-48	rs1421085	None	None	346,781 European ancestry individuals	16q12.2	FTO	NR [5554549] (imputed)	31453325
rs1421085	chr16	Hip circumference	2e-152	rs1421085	None	None	346,781 European ancestry individuals	16q12.2	FTO	NR [5554549] (imputed)	31453325
rs1421085	chr16	Basal metabolic rate variance	9e-47	rs1421085	None	None	341,584 European ancestry individuals	16q12.2	FTO	NR [5554549] (imputed)	31453325
rs1421085	chr16	Basal metabolic rate	9e-154	rs1421085	None	None	341,584 European ancestry individuals	16q12.2	FTO	NR [5554549] (imputed)	31453325
rs1421085	chr16	Alcohol consumption	9e-13	rs1421085	None	0.6	480,842 European ancestry individuals	16q12.2	FTO	Affymetrix, Illumina [~ 7100000] (imputed)	31358974
rs1421085	chr16	Medication use (HMG CoA reductase inhibitors)	5e-15	rs1421085	None	0.403509	73,475 European ancestry cases, 216,910 European ancestry controls	16q12.2	FTO	Affymetrix [7288503] (imputed)	31015401
rs1421085	chr16	Alcohol use disorder	2e-11	rs1421085	None	0.67	34,658 European American cases, 167,346 European American controls, 17,267 African American cases, 39,381 African American controls, 3,449 Latino American cases, 10,726 Latino American controls, 164 East Asian American cases, 1,210 East Asian American controls, 46 South Asian American cases, 144 South Asian American controls	16q12.2	FTO	Affymetrix [up to 12500000] (imputed)	30940813
rs1421085	chr16	Type 2 diabetes	1e-28	rs1421085	None	0.2	36,614 Japanese ancestry cases, 155,150 Japanese ancestry controls	16q12.2	FTO	Illumina [12557761] (imputed)	30718926
rs1421085	chr16	Morning person	5e-32	rs1421085	None	0.4065	252,287 European ancestry cases, 150,908 European ancestry controls	16q12.2	FTO	Affymetrix [11880941] (imputed)	30696823
rs1421085	chr16	Chronotype	5e-32	rs1421085	None	0.4065	449,734 European ancestry individuals	16q12.2	FTO	Affymetrix [11880941] (imputed)	30696823
rs1421085	chr16	Type 2 diabetes	3e-84	rs1421085	None	0.415	74,124 European ancestry cases, 824,006 European ancestry controls	16q12.2	FTO	Affymetrix, Illumina [~ 27000000] (imputed)	30297969
rs1421085	chr16	Dietary macronutrient intake	1e-16	rs1421085	None	0.4	91,114 European ancestry individuals	16q12.2	FTO	Affymetrix, Illumina [1180000] (imputed)	29988085
rs1421085	chr16	Hand grip strength	5e-38	rs1421085	None	0.4	223,215 British ancestry individuals	16q12.2	FTO	Affymetrix [15275733] (imputed)	29691431
rs1421085	chr16	Body mass index	9e-44	rs1421085	None		35,606 African American individuals, 26,048 Hispanic/Latino individuals, 22,466 Asian or Native Hawaiian ancestry individuals, 17,859 European ancestry individuals, 535 Native American individuals	16q12.2	FTO	Illumina [at least 200000]	29381148
rs1421085	chr16	Body mass index	2e-75	rs1421085	None	None	29,925 British ancestry cases, 89,763 British ancestry controls	16q12.2	FTO	NR [9288881] (imputed)	26961502
rs1421085	chr16	Type 2 diabetes	4e-15	rs1421085	None	None	15,463 Japanese ancestry cases, 26,183 Japanese ancestry controls	16q12.2	FTO	Illumina [7521072] (imputed)	26818947
rs1421085	chr16	Childhood body mass index	5e-16	rs1421085	None	0.41	34,744 European ancestry children	16q12.2	FTO	Affymetrix, Illumina [2499691] (imputed)	26604143
rs1421085	chr16	Dietary macronutrient intake	1e-09	rs1421085	None	0.42	37,537 European ancestry individuals	16q12.2	FTO	Affymetrix, Illumina [2500000] (imputed)	23636237
rs1421085	chr16	Obesity (early onset extreme)	3e-28	rs1421085	None	0.41	1,509 European ancestry cases, 5,380 European ancestry controls	16q12.2	FTO	Affymetrix [~ 2000000] (imputed)	23563609
rs1421085	chr16	Obesity	6e-39	rs1421085	None	0.41	93,015 European ancestry overweight individuals, 32,858 European ancestry class I obese individuals, 9,889 European ancestry class II obese individuals, 2,896 European ancestry class III obese individuals, up to 65,840 European ancestry controls	16q12.2	FTO	Affymetrix, Illumina [~ 2800000] (imputed)	23563607
rs1421085	chr16	Obesity	5e-13	rs1421085	None	0.41	695 European ancestry adult cases, 731 European ancestry adult controls, 685 European ancestry child cases, 685 European ancestry child controls	16q12.2	FTO	Illumina [308846]	19151714
rs1421085	chr16	Obesity	7e-18	rs1421085	None	0.4	695 European ancestry adult cases, 731 European ancestry adult controls, 685 European ancestry child cases, 685 European ancestry child controls	16q12.2	FTO	Illumina [308846]	19151714
rs1421085	chr16	Obesity	1e-28	rs1421085	None	0.4	695 European ancestry adult cases, 731 European ancestry adult controls, 685 European ancestry child cases, 685 European ancestry child controls	16q12.2	FTO	Illumina [308846]	19151714
rs6224	chr15	Parental lifespan	1e-10	rs6224	rs6224-G	0.52	at least 500,193 European ancestry offspring	15q26.1	FURIN, FES	NR [up to 9000000] (imputed)	30642433
Variation ID	Chromosome	Trait	p-Value	Catalogue ID	Risk Allele	Allele Frequency	Population	Region	Genes	Platform	PubMed
rs419076	chr3	Systolic blood pressure (cigarette smoking interaction)	4e-22	rs419076	None	None	80,552 European ancestry individuals, 27,118 African individuals, 13,438 Asian individuals, 8,805 Hispanic individuals	3q26.2	MECOM	Affymetrix, Illumina [18800000] (imputed)	29455858
rs419076	chr3	Diastolic blood pressure (cigarette smoking interaction)	2e-24	rs419076	None		80,552 European ancestry individuals, 27,118 African individuals, 13,438 Asian individuals, 8,805 Hispanic individuals	3q26.2	MECOM	Affymetrix, Illumina [18800000] (imputed)	29455858
rs419076	chr3	Systolic blood pressure	2e-11	rs419076	None	0.527	150,134 European ancestry individuals	3q26.2	MECOM	Affymetrix, Illumina, Perlegen [7994604] (imputed)	28739976
rs419076	chr3	Diastolic blood pressure	3e-12	rs419076	None	0.527	150,134 European ancestry individuals	3q26.2	MECOM	Affymetrix, Illumina, Perlegen [7994604] (imputed)	28739976
rs419076	chr3	Systolic blood pressure	5e-13	rs419076	None		295,529 European ancestry individuals, 8,231 Latino individuals, 3,058 African American individuals, 2,029 African British individuals, 7,701 East Asian ancestry individuals, 2,735 South Asian ancestry individuals, 1,979 mixed and unknown ancestry individuals	3q26.2	MECOM	Affymetrix [at least 2696785] (imputed)	27841878
rs419076	chr3	Diastolic blood pressure	6e-19	rs419076	None		295,529 European ancestry individuals, 8,231 Latino individuals, 3,058 African American individuals, 2,029 African British individuals, 7,701 East Asian ancestry individuals, 2,735 South Asian ancestry individuals, 1,979 mixed and unknown ancestry individuals	3q26.2	MECOM	Affymetrix [at least 2696785] (imputed)	27841878
rs419076	chr3	Systolic blood pressure	2e-13	rs419076	None	0.47	69,395 European ancestry individuals	3q26.2	MECOM	Affymetrix, Illumina [~ 2500000] (imputed)	21909115
rs419076	chr3	Diastolic blood pressure	2e-12	rs419076	None	0.47	69,395 European ancestry individuals	3q26.2	MECOM	Affymetrix, Illumina [~ 2500000] (imputed)	21909115
rs419076	chr3	Blood pressure	8e-13	rs419076	None	0.44	74,064 European ancestry individuals	3q26.2	MECOM	Affymetrix, Illumina, Perlegen [NR] (imputed)	21909110
rs13306561	chr1	Red blood cell folate levels	9e-12	rs13306561	rs13306561-?	None	2,232 Irish ancestry individuals	1p36.22	MTHFR	Illumina [758443]	30339177
rs10774624	chr12	Monokine induced by gamma interferon levels	9e-06	rs10774624	None	None	3,685 Finnish ancestry individuals	12q24.12	None	NR [10700000] (imputed)	27989323
rs10774624	chr12	Interferon gamma-induced protein 10 levels	7e-06	rs10774624	None		3,685 Finnish ancestry individuals	12q24.12	None	NR [10700000] (imputed)	27989323
rs1421085	chr16	Type 2 diabetes	1e-28	rs1421085	None	0.2018	46,511 Asian ancestry cases, 169,776 Asian ancestry controls	16q12.2	None	Affymetrix, Illumina [1077427] (imputed)	32541925
rs1421085	chr16	Type 2 diabetes	6e-144	rs1421085	None	0.4142	148,726 European ancestry cases, 965,732 European ancestry controls	16q12.2	None	Affymetrix, Illumina [1198787] (imputed)	32541925
rs1421085	chr16	Type 2 diabetes	1e-189	rs1421085	None	0.367	148,726 European ancestry cases, 24,646 African American cases, 8,616 Hispanic cases, 46,511 Asian ancestry cases, 965,732 European ancestry controls, 31,446 African American controls, 11,829 Hispanic controls, 169,776 Asian ancestry controls	16q12.2	None	Affymetrix, Illumina [at least 945603] (imputed)	32541925
rs1421085	chr16	Problematic alcohol use (MTAG)	6e-14	rs1421085	None	0.4067	972,915 European ancestry individuals	16q12.2	None	Affymetrix [10613246] (imputed)	32451486
rs1421085	chr16	Relative fat intake	7e-12	rs1421085	None		175,253 European ancestry individuals	16q12.2	None	Affymetrix [NR]	32393786
rs1421085	chr16	Body mass index	7e-29	rs1421085	None	None	17,127 African American individuals, 21,955 Hispanic/Latino individuals, 4,647 Asian ancestry individuals, 3,936 Native Hawaiian ancestry individuals, 645 Native American ancestry individuals, 1,025 individuals	16q12.2	None	Illumina [32062178] (imputed)	31217584
rs1421085	chr16	Fat-free mass	4e-62	rs1421085	None	None	70,700 European ancestry female individuals, 85,261 European ancestry male individuals	16q12.2	None	Affymetrix [7794483] (imputed)	30593698
rs1421085	chr16	Fat-free mass	2e-26	rs1421085	None	None	70,700 European ancestry female individuals, 85,261 European ancestry male individuals	16q12.2	None	Affymetrix [7794483] (imputed)	30593698
rs1421085	chr16	Fat-free mass	1e-38	rs1421085	None	None	70,700 European ancestry female individuals, 85,261 European ancestry male individuals	16q12.2	None	Affymetrix [7794483] (imputed)	30593698
rs1421085	chr16	Body fat percentage	5e-21	rs1421085	None	None	70,700 European ancestry female individuals, 85,261 European ancestry male individuals	16q12.2	None	Affymetrix [7794483] (imputed)	30593698
rs1421085	chr16	Body fat percentage	3e-50	rs1421085	None	None	70,700 European ancestry female individuals, 85,261 European ancestry male individuals	16q12.2	None	Affymetrix [7794483] (imputed)	30593698
rs1421085	chr16	Body fat percentage	2e-32	rs1421085	None	None	70,700 European ancestry female individuals, 85,261 European ancestry male individuals	16q12.2	None	Affymetrix [7794483] (imputed)	30593698
rs1421085	chr16	Pulse pressure	2e-10	rs1421085	None	0.7995	130,777 Japanese ancestry individuals	16q12.2	None	Illumina [6200000] (imputed)	30487518
rs1458038	chr4	Hematocrit	1e-32	rs1458038	None	0.292607	562,259 European ancestry individuals	4q21.21	None	Affymetrix, Illumina [50640577] (imputed)	32888493
rs1458038	chr4	Systolic blood pressure	1e-08	rs1458038	None	None	11,380 African American individuals, 21,549 Hispanic/Latino individuals, 1,086 Asian ancestry individuals, 636 Native American ancestry individuals, 782 individuals	4q21.21	None	Illumina [32101933] (imputed)	31217584
rs1458038	chr4	Diastolic blood pressure	1e-09	rs1458038	None	None	11,380 African American individuals, 21,549 Hispanic/Latino individuals, 1,086 Asian ancestry individuals, 636 Native American ancestry individuals, 782 individuals	4q21.21	None	Illumina [32101933] (imputed)	31217584
rs28558138	chr4	Varicose veins	5e-19	rs28558138	None	0.42	9,577 British ancestry cases, 327,959 British ancestry controls	4p15.2	None	Affymetrix [10972371] (imputed)	30566020
rs1458038	chr4	Systolic blood pressure	3e-26	rs1458038	None	0.34	130,777 Japanese ancestry individuals	4q21.21	PRDM8-FGF5	Illumina [6200000] (imputed)	30487518
rs1458038	chr4	Diastolic blood pressure	9e-22	rs1458038	None	0.3374	130,777 Japanese ancestry individuals	4q21.21	PRDM8-FGF5	Illumina [6200000] (imputed)	30487518
rs1458038	chr4	Pulse pressure	6e-11	rs1458038	None	0.3374	130,777 Japanese ancestry individuals	4q21.21	PRDM8, FGF5	Illumina [6200000] (imputed)	30487518
rs1458038	chr4	Mean arterial pressure	4e-27	rs1458038	None	0.3374	130,777 Japanese ancestry individuals	4q21.21	PRDM8, FGF5	Illumina [6200000] (imputed)	30487518
rs1458038	chr4	Hypertension	2e-20	rs1458038	None	0.3374	22,566 Japanese ancestry cases, 28,226 Japanese ancestry controls	4q21.21	PRDM8, FGF5	Illumina [6200000] (imputed)	30487518
rs1458038	chr4	Atrial fibrillation	7e-06	rs1458038	None	0.3	55,114 European ancestry cases, 482,295 European ancestry controls, 8,180 Japanese ancestry cases, 28,612 Japanese ancestry controls, 1,307 African American ancestry cases, 7,660 African American ancestry controls, 845 Hispanic cases, 4,177 Hispanic controls	4q21.21	PRDM8, FGF5	Affymetrix, Illumina [up to 12149979] (imputed)	29892015
rs167479	chr19	Hypertension	8e-16	rs167479	rs167479-?	None	30,822 British ancestry normal blood pressure individuals, 25,242 British ancestry elevated blood pressure individuals, 50,461 British ancestry stage 1 hypertension individuals, 75,286 British ancestry stage 2 hypertension individuals, 3,754 British ancestry hypertension crisis individuals	19p13.2	RGL3	Affymetrix [464137]	31879980
rs167479	chr19	Medication use (diuretics)	8e-13	rs167479	rs167479-T	0.473078	34,453 European ancestry cases, 194,633 European ancestry controls	19p13.2	RGL3	Affymetrix [7288503] (imputed)	31015401
rs167479	chr19	Medication use (calcium channel blockers)	1e-15	rs167479	rs167479-T	0.473277	31,904 European ancestry cases, 172,474 European ancestry controls	19p13.2	RGL3	Affymetrix [7288503] (imputed)	31015401
rs167479	chr19	Medication use (beta blocking agents)	5e-12	rs167479	rs167479-T	0.473349	31,700 European ancestry cases, 192,324 European ancestry controls	19p13.2	RGL3	Affymetrix [7288503] (imputed)	31015401
rs167479	chr19	Medication use (agents acting on the renin-angiotensin system)	1e-24	rs167479	rs167479-T	0.471256	62,752 European ancestry cases, 174,778 European ancestry controls	19p13.2	RGL3	Affymetrix [7288503] (imputed)	31015401
rs167479	chr19	Systolic blood pressure	4e-36	rs167479	rs167479-T	0.4565	365,998 European ancestry individuals, 63,490 African ancestry individuals, 22,802 Hispanic individuals, 4,792 Asian ancestry individuals, 2,695 Native American ancestry individuals	19p13.2	RGL3	Affymetrix [NR] (imputed)	30578418
rs167479	chr19	Systolic blood pressure	2e-21	rs167479	rs167479-G		295,529 European ancestry individuals, 8,231 Latino individuals, 3,058 African American individuals, 2,029 African British individuals, 7,701 East Asian ancestry individuals, 2,735 South Asian ancestry individuals, 1,979 mixed and unknown ancestry individuals	19p13.2	RGL3	Affymetrix [at least 2696785] (imputed)	27841878
rs167479	chr19	Pulse pressure	3e-08	rs167479	rs167479-G		295,529 European ancestry individuals, 8,231 Latino individuals, 3,058 African American individuals, 2,029 African British individuals, 7,701 East Asian ancestry individuals, 2,735 South Asian ancestry individuals, 1,979 mixed and unknown ancestry individuals	19p13.2	RGL3	Affymetrix [at least 2696785] (imputed)	27841878
rs167479	chr19	Diastolic blood pressure	4e-22	rs167479	rs167479-G		295,529 European ancestry individuals, 8,231 Latino individuals, 3,058 African American individuals, 2,029 African British individuals, 7,701 East Asian ancestry individuals, 2,735 South Asian ancestry individuals, 1,979 mixed and unknown ancestry individuals	19p13.2	RGL3	Affymetrix [at least 2696785] (imputed)	27841878
rs167479	chr19	Systolic blood pressure	1e-23	rs167479	rs167479-T	0.448	120,473 European ancestry individuals, 21,503 African American individuals, 4,586 Hispanic individuals	19p13.2	RGL3	Illumina [247039]	27618448
rs167479	chr19	Mean arterial pressure	7e-11	rs167479	rs167479-T	0.447682	120,473 European ancestry individuals, 21,503 African American individuals, 4,586 Hispanic individuals	19p13.2	RGL3	Illumina [247039]	27618448
rs167479	chr19	Hypertension	1e-14	rs167479	rs167479-T	0.451	120,473 European ancestry individuals, 21,503 African American individuals, 4,586 Hispanic individuals	19p13.2	RGL3	Illumina [247039]	27618448
rs167479	chr19	Diastolic blood pressure	4e-28	rs167479	rs167479-T	0.448	120,473 European ancestry individuals, 21,503 African American individuals, 4,586 Hispanic individuals	19p13.2	RGL3	Illumina [247039]	27618448
rs167479	chr19	Systolic blood pressure	9e-27	rs167479	rs167479-T	0.4726	up to 165,276 European ancestry individuals, up to 27,487 South Asian ancestry individuals	19p13.2	RGL3	Illumina [242296]	27618447
rs167479	chr19	Pulse pressure	6e-07	rs167479	rs167479-T	0.4763	up to 165,276 European ancestry individuals, up to 27,487 South Asian ancestry individuals	19p13.2	RGL3	Illumina [242296]	27618447
rs167479	chr19	Hypertension	3e-15	rs167479	rs167479-T	0.4727	up to 83,330 European ancestry cases, up to 73,760 European ancestry controls, up to 9,322 South Asian ancestry cases, up to 16,861 South Asian ancestry controls	19p13.2	RGL3	Illumina [242296]	27618447
rs167479	chr19	Diastolic blood pressure	3e-32	rs167479	rs167479-T	0.4829	up to 165,276 European ancestry individuals, up to 27,487 South Asian ancestry individuals	19p13.2	RGL3	Illumina [242296]	27618447
rs10774624	chr12	Systolic blood pressure	3e-19	rs10774624	None	0.6576	365,998 European ancestry individuals, 63,490 African ancestry individuals, 22,802 Hispanic individuals, 4,792 Asian ancestry individuals, 2,695 Native American ancestry individuals	12q24.12	SH2B3	Affymetrix [NR] (imputed)	30578418
rs10774624	chr12	Vitiligo	6e-23	rs10774624	None	0.5048	2,853 European ancestry cases and 37,405 European ancestry controls	12q24.12	SH2B3, ATXN2	Illumina [8966411] (imputed)	27723757
rs10774624	chr12	Rheumatoid arthritis	8e-08	rs10774624	None	None	916 African American cases, 1,392 African American controls,	12q24.12	SH2B3, PTPN11	Illumina [8380626] (imputed)	30423114
rs10774624	chr12	Rheumatoid arthritis	2e-07	rs10774624	None	0.51	916 African American cases, 1,392 African American controls,	12q24.12	SH2B3, PTPN11	Illumina [8380626] (imputed)	30423114
rs10774624	chr12	Rheumatoid arthritis	7e-09	rs10774624	None	0.5	up to 14,361 European ancestry cases, up to 42,923 European ancestry controls, up to 4,873 East Asian ancestry cases, up to 17,642 East Asian ancestry controls	12q24.12	SH2B3, PTPN11	Affymetrix, Illumina [up to 9739303] (imputed)	24390342
rs10774624	chr12	Intraocular pressure	3e-10	rs10774624	None	0.485	139,555 European ancestry individuals	12q24.12	SHB3/ATXN2	Affymetrix, Illumina [NR] (imputed)	29785010
rs259983	chr20	Medication use (calcium channel blockers)	8e-12	rs259983	rs259983-C	0.132896	31,904 European ancestry cases, 172,474 European ancestry controls	20q13.32	ZNF831	Affymetrix [7288503] (imputed)	31015401
rs259983	chr20	Systolic blood pressure x alcohol consumption interaction (2df test)	6e-21	rs259983	rs259983-A	0.87	63,608 European ancestry drinkers, 10,193 African American or Afro-Caribbean heavy drinkers, 2,441 Asian ancestry drinkers, 5,084 Hispanic or Latin American drinkers, 27,494 European ancestry non-drinkers, 11,224 African American or Afro-Caribbean non-drinkers, 9,924 Asian ancestry non-drinkers, 3,387 Hispanic or Latin American non-drinkers	20q13.32	ZNF831	Affymetrix, Illumina [up to 39321347] (imputed)	29912962
rs10774624	chr12	Eosinophil counts	1e-300	rs10774624	None	None	approximately 440,000 European ancestry individuals	12q24.12		NR [~ 8900000] (imputed)	30595370
rs1421085	chr16	Morningness	1e-25	rs1421085	None	0.5961	434,835 European ancestry individuals	16q12.2		Affymetrix, Illumina [11597492] (imputed)	30804565
rs1421085	chr16	Type 2 diabetes	4e-29	rs1421085	None	None	approximately 459,000 European ancestry individuals	16q12.2		NR [~ 8900000] (imputed)	30595370
rs1421085	chr16	Morning person	8e-21	rs1421085	None	None	approximately 410,000 European ancestry individuals	16q12.2		NR [~ 8900000] (imputed)	30595370
rs1421085	chr16	Body mass index	1e-300	rs1421085	None	None	approximately 458,000 European ancestry individuals	16q12.2		NR [~ 8900000] (imputed)	30595370
rs167479	chr19	Systolic blood pressure	1e-62	rs167479	rs167479-?	None	approximately 422,000 European ancestry individuals	19p13.2		NR [~ 8900000] (imputed)	30595370
rs167479	chr19	Cardiovascular disease	9e-42	rs167479	rs167479-?	None	approximately 459,000 European ancestry individuals	19p13.2		NR [~ 8900000] (imputed)	30595370
rs2208589	chr20	Cardiovascular disease	5e-10	rs2208589	rs2208589-?	None	approximately 459,000 European ancestry individuals	20q13.13		NR [~ 8900000] (imputed)	30595370
rs28558138	chr4	Varicose veins	3e-23	rs28558138	None	0.420679	10,861 British ancestry cases, 397,594 British ancestry controls	4p15.2		Affymetrix [10829469] (imputed)	30998689
rs6224	chr15	Balding type 1	5e-11	rs6224	rs6224-?	None	approximately 208,000 European ancestry individuals	15q26.1		NR [~ 8900000] (imputed)	30595370

## Sheet: Pathway_SNP-Nexus
Pathway ID	Description	Parent(s)	p-Value	Genes Involved	Variation IDs
R-HSA-8854050	FBXL7 down-regulates AURKA during mitotic entry and in early mitosis	Cell Cycle	0.159485	FBXL18	rs4724677
R-HSA-69275	G2/M Transition	Cell Cycle	0.468274	FBXL18	rs4724677
R-HSA-453274	Mitotic G2-G2/M phases	Cell Cycle	0.47174	FBXL18	rs4724677
R-HSA-1640170	Cell Cycle	Cell Cycle	1	FBXL18,TOP2A	rs4724677,rs561028558
R-HSA-69278	Cell Cycle, Mitotic	Cell Cycle	0.68459	FBXL18,TOP2A	rs4724677,rs561028558
R-HSA-1538133	G0 and Early G1	Cell Cycle	0.083102	TOP2A	rs561028558
R-HSA-453279	Mitotic G1 phase and G1/S transition	Cell Cycle	0.380172	TOP2A	rs561028558
R-HSA-1362277	Transcription of E2F targets under negative control by DREAM complex	Cell Cycle	0.059205	TOP2A	rs561028558
R-HSA-1500931	Cell-Cell communication	Cell-Cell communication	0.342808	ACTN4	rs979971
R-HSA-373753	Nephrin family interactions	Cell-Cell communication	0.071228	ACTN4	rs979971
R-HSA-3214842	HDMs demethylate histones	Chromatin organization	0.097738	KDM4C	rs10815513
R-HSA-3247509	Chromatin modifying enzymes	Chromatin organization	0.174404	KDM4C,MECOM	rs10815513,rs419076
R-HSA-4839726	Chromatin organization	Chromatin organization	0.174404	KDM4C,MECOM	rs10815513,rs419076
R-HSA-3214841	PKMTs methylate histone lysines	Chromatin organization	0.15677	MECOM	rs419076
R-HSA-6809371	Formation of the cornified envelope	Developmental Biology	0.338524	FURIN	rs6224
R-HSA-6805567	Keratinization	Developmental Biology	0.500328	FURIN	rs6224
R-HSA-1181150	Signaling by NODAL	Developmental Biology	0.062225	FURIN	rs6224
R-HSA-1266738	Developmental Biology	Developmental Biology	1	FURIN,MSI1,SLIT3	rs35842297,rs6224,rs72837969
R-HSA-9010553	Regulation of expression of SLITs and ROBOs	Developmental Biology	0.42116	MSI1	rs35842297
R-HSA-422475	Axon guidance	Developmental Biology	0.694701	MSI1,SLIT3	rs35842297,rs72837969
R-HSA-9675108	Nervous system development	Developmental Biology	0.706424	MSI1,SLIT3	rs35842297,rs72837969
R-HSA-376176	Signaling by ROBO receptors	Developmental Biology	0.149535	MSI1,SLIT3	rs35842297,rs72837969
R-HSA-373752	Netrin-1 signaling	Developmental Biology	0.148572	SLIT3	rs72837969
R-HSA-428542	Regulation of commissural axon pathfinding by SLIT and ROBO	Developmental Biology	0.031597	SLIT3	rs72837969
R-HSA-1643685	Disease	Disease	0.799484	ADAMTSL1,ERBB4,FURIN,SPON2,THSD4	rs17415212,rs558954655,rs6224,rs7024654,rs80312683
R-HSA-5083635	Defective B3GALTL causes Peters-plus syndrome (PpS)	Disease	0.000217	ADAMTSL1,SPON2,THSD4	rs558954655,rs7024654,rs80312683
R-HSA-3906995	Diseases associated with O-glycosylation of proteins	Disease	0.001252	ADAMTSL1,SPON2,THSD4	rs558954655,rs7024654,rs80312683
R-HSA-3781865	Diseases of glycosylation	Disease	0.010369	ADAMTSL1,SPON2,THSD4	rs558954655,rs7024654,rs80312683
R-HSA-5668914	Diseases of metabolism	Disease	0.042149	ADAMTSL1,SPON2,THSD4	rs558954655,rs7024654,rs80312683
R-HSA-2219530	Constitutive Signaling by Aberrant PI3K in Cancer	Disease	0.214588	ERBB4	rs17415212
R-HSA-5663202	Diseases of signal transduction by growth factor receptors and second messengers	Disease	1	ERBB4	rs17415212
R-HSA-2219528	PI3K/AKT Signaling in Cancer	Disease	0.280304	ERBB4	rs17415212
R-HSA-1227990	Signaling by ERBB2 in Cancer	Disease	0.080148	ERBB4	rs17415212
R-HSA-9664565	Signaling by ERBB2 KD Mutants	Disease	0.077184	ERBB4	rs17415212
R-HSA-9665686	Signaling by ERBB2 TMD/JMD mutants	Disease	0.068236	ERBB4	rs17415212
R-HSA-9662851	Anti-inflammatory response favouring Leishmania parasite infection	Disease	0.508446	FURIN	rs6224
R-HSA-175474	Assembly Of The HIV Virion	Disease	0.050088	FURIN	rs6224
R-HSA-9662834	CD163 mediating an anti-inflammatory response	Disease	0.028482	FURIN	rs6224
R-HSA-162906	HIV Infection	Disease	0.522738	FURIN	rs6224
R-HSA-162587	HIV Life Cycle	Disease	0.378151	FURIN	rs6224
R-HSA-5663205	Infectious disease	Disease	0.512953	FURIN	rs6224
R-HSA-162599	Late Phase of HIV Life Cycle	Disease	0.351295	FURIN	rs6224
R-HSA-9658195	Leishmania infection	Disease	0.623433	FURIN	rs6224
R-HSA-9664433	Leishmania parasite growth and survival	Disease	0.508446	FURIN	rs6224
R-HSA-171286	Synthesis and processing of ENV and VPU	Disease	0.003204	FURIN	rs6224
R-HSA-5339562	Uptake and actions of bacterial toxins	Disease	0.088984	FURIN	rs6224
R-HSA-5210891	Uptake and function of anthrax toxins	Disease	0.034703	FURIN	rs6224
R-HSA-73942	DNA Damage Reversal	DNA Repair	0.025356	FTO	rs1421085
R-HSA-73943	Reversal of alkylation damage by DNA dioxygenases	DNA Repair	0.022221	FTO	rs1421085
R-HSA-73894	DNA Repair	DNA Repair	0.074868	FTO,INO80,RAD51B	rs1421085,rs537363408,rs78395142
R-HSA-5696394	DNA Damage Recognition in GG-NER	DNA Repair	0.115002	INO80	rs78395142
R-HSA-5696399	Global Genome Nucleotide Excision Repair (GG-NER)	DNA Repair	0.237115	INO80	rs78395142
R-HSA-5696398	Nucleotide Excision Repair	DNA Repair	0.298728	INO80	rs78395142
R-HSA-5693532	DNA Double-Strand Break Repair	DNA Repair	0.380172	RAD51B	rs537363408
R-HSA-5685942	HDR through Homologous Recombination (HRR)	DNA Repair	0.194023	RAD51B	rs537363408
R-HSA-5693567	HDR through Homologous Recombination (HRR) or Single Strand Annealing (SSA)	DNA Repair	0.307767	RAD51B	rs537363408
R-HSA-5693579	Homologous DNA Pairing and Strand Exchange	DNA Repair	0.126332	RAD51B	rs537363408
R-HSA-5693538	Homology Directed Repair	DNA Repair	0.321115	RAD51B	rs537363408
R-HSA-5693616	Presynaptic phase of homologous DNA pairing and strand exchange	DNA Repair	0.117847	RAD51B	rs537363408
R-HSA-5693537	Resolution of D-Loop Structures	DNA Repair	0.103528	RAD51B	rs537363408
R-HSA-5693568	Resolution of D-loop Structures through Holliday Junction Intermediates	DNA Repair	0.100638	RAD51B	rs537363408
R-HSA-5693554	Resolution of D-loop Structures through Synthesis-Dependent Strand Annealing (SDSA)	DNA Repair	0.080148	RAD51B	rs537363408
R-HSA-1592389	Activation of Matrix Metalloproteinases	Extracellular matrix organization	0.097738	FURIN	rs6224
R-HSA-1442490	Collagen degradation	Extracellular matrix organization	0.180905	FURIN	rs6224
R-HSA-1474228	Degradation of the extracellular matrix	Extracellular matrix organization	0.359676	FURIN	rs6224
R-HSA-1566948	Elastic fibre formation	Extracellular matrix organization	0.134737	FURIN	rs6224
R-HSA-1474244	Extracellular matrix organization	Extracellular matrix organization	0.620937	FURIN	rs6224
R-HSA-8939902	Regulation of RUNX2 expression and activity	Gene expression (Transcription)	0.206937	HIVEP3	rs4660586
R-HSA-8878166	Transcriptional regulation by RUNX2	Gene expression (Transcription)	0.318908	HIVEP3	rs4660586
R-HSA-74160	Gene expression (Transcription)	Gene expression (Transcription)	0.312536	HIVEP3,TP53BP2	rs34478344,rs4660586
R-HSA-212436	Generic Transcription Pathway	Gene expression (Transcription)	0.424011	HIVEP3,TP53BP2	rs34478344,rs4660586
R-HSA-73857	RNA Polymerase II Transcription	Gene expression (Transcription)	0.429581	HIVEP3,TP53BP2	rs34478344,rs4660586
R-HSA-5633007	Regulation of TP53 Activity	Gene expression (Transcription)	0.398072	TP53BP2	rs34478344
R-HSA-6804759	Regulation of TP53 Activity through Association with Co-factors	Gene expression (Transcription)	0.043963	TP53BP2	rs34478344
R-HSA-5633008	TP53 Regulates Transcription of Cell Death Genes	Gene expression (Transcription)	0.131944	TP53BP2	rs34478344
R-HSA-6803211	TP53 Regulates Transcription of Death Receptors and Ligands	Gene expression (Transcription)	0.037799	TP53BP2	rs34478344
R-HSA-6803204	TP53 Regulates Transcription of Genes Involved in Cytochrome C Release	Gene expression (Transcription)	0.062225	TP53BP2	rs34478344
R-HSA-6803205	TP53 regulates transcription of several additional cell death genes whose specific roles in p53-dependent apoptosis remain uncertain	Gene expression (Transcription)	0.043963	TP53BP2	rs34478344
R-HSA-3700989	Transcriptional Regulation by TP53	Gene expression (Transcription)	1	TP53BP2	rs34478344
R-HSA-76002	Platelet activation, signaling and aggregation	Hemostasis	0.566098	ACTN4	rs979971
R-HSA-114608	Platelet degranulation	Hemostasis	0.334213	ACTN4	rs979971
R-HSA-76005	Response to elevated platelet cytosolic Ca2+	Hemostasis	0.34494	ACTN4	rs979971
R-HSA-109582	Hemostasis	Hemostasis	1	ACTN4,RAD51B	rs537363408,rs979971
R-HSA-983231	Factors involved in megakaryocyte development and platelet production	Hemostasis	0.405866	RAD51B	rs537363408
R-HSA-1280215	Cytokine Signaling in Immune system	Immune System	0.517874	ERBB4	rs17415212
R-HSA-9607240	FLT3 Signaling	Immune System	0.574579	ERBB4	rs17415212
R-HSA-168256	Immune System	Immune System	0.032647	ERBB4,FBXL18	rs17415212,rs4724677
R-HSA-1280218	Adaptive Immune System	Immune System	0.51381	FBXL18	rs4724677
R-HSA-983168	Antigen processing: Ubiquitination & Proteasome degradation	Immune System	1	FBXL18	rs4724677
R-HSA-983169	Class I MHC mediated antigen processing & presentation	Immune System	1	FBXL18	rs4724677
R-HSA-1483206	Glycerophospholipid biosynthesis	Metabolism	0.338524	CDS2	rs117556296
R-HSA-1483257	Phospholipid metabolism	Metabolism	0.490414	CDS2	rs117556296
R-HSA-1483148	Synthesis of PG	Metabolism	0.025356	CDS2	rs117556296
R-HSA-1430728	Metabolism	Metabolism	1	CDS2,GLTP,MTHFR,NDUFA10,OSBPL6,PLCE1	rs10882398,rs117556296,rs12823540,rs13306561,rs144112633,rs190092234,rs549939187
R-HSA-556833	Metabolism of lipids	Metabolism	0.50814	CDS2,GLTP,OSBPL6	rs117556296,rs12823540,rs190092234
R-HSA-1660662	Glycosphingolipid metabolism	Metabolism	0.134737	GLTP	rs12823540
R-HSA-428157	Sphingolipid metabolism	Metabolism	0.249358	GLTP	rs12823540
R-HSA-196757	Metabolism of folate and pterines	Metabolism	0.053137	MTHFR	rs13306561
R-HSA-196854	Metabolism of vitamins and cofactors	Metabolism	0.454189	MTHFR	rs13306561
R-HSA-196849	Metabolism of water-soluble vitamins and cofactors	Metabolism	0.325508	MTHFR	rs13306561
R-HSA-6799198	Complex I biogenesis	Metabolism	0.145823	NDUFA10	rs549939187
R-HSA-611105	Respiratory electron transport	Metabolism	0.249358	NDUFA10	rs549939187
R-HSA-163200	Respiratory electron transport, ATP synthesis by chemiosmotic coupling, and heat production by uncoupling proteins.	Metabolism	0.300998	NDUFA10	rs549939187
R-HSA-1428517	The citric acid (TCA) cycle and respiratory electron transport	Metabolism	0.407799	NDUFA10	rs549939187
R-HSA-194068	Bile acid and bile salt metabolism	Metabolism	0.129143	OSBPL6	rs190092234
R-HSA-8957322	Metabolism of steroids	Metabolism	0.384194	OSBPL6	rs190092234
R-HSA-192105	Synthesis of bile acids and bile salts	Metabolism	0.103528	OSBPL6	rs190092234
R-HSA-1483249	Inositol phosphate metabolism	Metabolism	0.143064	PLCE1	rs10882398,rs144112633
R-HSA-1855204	Synthesis of IP3 and IP4 in the cytosol	Metabolism	0.080148	PLCE1	rs10882398,rs144112633
R-HSA-392499	Metabolism of proteins	Metabolism of proteins	0.506457	ADAMTSL1,ASXL2,FBXL18,FURIN,INO80,SPON2,THSD4,TOP2A	rs193158081,rs4724677,rs558954655,rs561028558,rs6224,rs7024654,rs78395142,rs80312683
R-HSA-597592	Post-translational protein modification	Metabolism of proteins	0.076328	ADAMTSL1,ASXL2,FBXL18,FURIN,INO80,SPON2,THSD4,TOP2A	rs193158081,rs4724677,rs558954655,rs561028558,rs6224,rs7024654,rs78395142,rs80312683
R-HSA-5173214	O-glycosylation of TSR domain-containing proteins	Metabolism of proteins	0.000235	ADAMTSL1,SPON2,THSD4	rs558954655,rs7024654,rs80312683
R-HSA-5173105	O-linked glycosylation	Metabolism of proteins	0.005135	ADAMTSL1,SPON2,THSD4	rs558954655,rs7024654,rs80312683
R-HSA-5688426	Deubiquitination	Metabolism of proteins	0.224692	ASXL2,INO80	rs193158081,rs78395142
R-HSA-5689603	UCH proteinases	Metabolism of proteins	0.035553	ASXL2,INO80	rs193158081,rs78395142
R-HSA-8951664	Neddylation	Metabolism of proteins	0.530502	FBXL18	rs4724677
R-HSA-977225	Amyloid fiber formation	Metabolism of proteins	0.222168	FURIN	rs6224
R-HSA-163841	Gamma carboxylation, hypusine formation and arylsulfatase activation	Metabolism of proteins	0.117847	FURIN	rs6224
R-HSA-159854	Gamma-carboxylation, transport, and amino-terminal cleavage of proteins	Metabolism of proteins	0.034703	FURIN	rs6224
R-HSA-159782	Removal of aminoterminal propeptides from gamma-carboxylated proteins	Metabolism of proteins	0.031597	FURIN	rs6224
R-HSA-3108232	SUMO E3 ligases SUMOylate target proteins	Metabolism of proteins	0.417373	TOP2A	rs561028558
R-HSA-2990846	SUMOylation	Metabolism of proteins	0.428664	TOP2A	rs561028558
R-HSA-4615885	SUMOylation of DNA replication proteins	Metabolism of proteins	0.134737	TOP2A	rs561028558
R-HSA-5576891	Cardiac conduction	Muscle contraction	0.355499	CACNA2D1	rs183374245
R-HSA-397014	Muscle contraction	Muscle contraction	0.483699	CACNA2D1	rs183374245
R-HSA-5576892	Phase 0 - rapid depolarisation	Muscle contraction	0.126332	CACNA2D1	rs183374245
R-HSA-5576893	Phase 2 - plateau phase	Muscle contraction	0.077184	CACNA2D1	rs183374245
R-HSA-442755	Activation of NMDA receptors and postsynaptic events	Neuronal System	0.256612	ERBB4	rs17415212
R-HSA-9620244	Long-term potentiation	Neuronal System	0.068236	ERBB4	rs17415212
R-HSA-112314	Neurotransmitter receptors and postsynaptic signal transmission	Neuronal System	0.480309	ERBB4	rs17415212
R-HSA-438064	Post NMDA receptor activation events	Neuronal System	0.224679	ERBB4	rs17415212
R-HSA-112315	Transmission across Chemical Synapses	Neuronal System	0.578759	ERBB4	rs17415212
R-HSA-112316	Neuronal System	Neuronal System	0.376878	ERBB4,SHANK2	rs113046103,rs17415212
R-HSA-6794361	Neurexins and neuroligins	Neuronal System	0.164891	SHANK2	rs113046103
R-HSA-6794362	Protein-protein interactions at synapses	Neuronal System	0.244484	SHANK2	rs113046103
R-HSA-114452	Activation of BH3-only proteins	Programmed Cell Death	0.091911	TP53BP2	rs34478344
R-HSA-139915	Activation of PUMA and translocation to mitochondria	Programmed Cell Death	0.028482	TP53BP2	rs34478344
R-HSA-109581	Apoptosis	Programmed Cell Death	0.434229	TP53BP2	rs34478344
R-HSA-109606	Intrinsic Pathway for Apoptosis	Programmed Cell Death	0.15677	TP53BP2	rs34478344
R-HSA-5357801	Programmed Cell Death	Programmed Cell Death	0.439742	TP53BP2	rs34478344
R-HSA-162582	Signal Transduction	Signal Transduction	0.845884	ABR,ERBB4,FGD4,FURIN,KDM4C,MECOM,PREX1,TNS3,UTS2	rs10815513,rs116887986,rs12230606,rs17415212,rs191151623,rs2208589,rs2586240,rs419076,rs6224
R-HSA-194315	Signaling by Rho GTPases	Signal Transduction	0.043344	ABR,FGD4,KDM4C,PREX1	rs10815513,rs12230606,rs2208589,rs2586240
R-HSA-204998	Cell death signalling via NRAGE, NRIF and NADE	Signal Transduction	0.001734	ABR,FGD4,PREX1	rs12230606,rs2208589,rs2586240
R-HSA-73887	Death Receptor Signalling	Signal Transduction	0.009594	ABR,FGD4,PREX1	rs12230606,rs2208589,rs2586240
R-HSA-416482	G alpha (12/13) signalling events	Signal Transduction	0.002087	ABR,FGD4,PREX1	rs12230606,rs2208589,rs2586240
R-HSA-193648	NRAGE signals death through JNK	Signal Transduction	0.000822	ABR,FGD4,PREX1	rs12230606,rs2208589,rs2586240
R-HSA-193704	p75 NTR receptor-mediated signalling	Signal Transduction	0.003505	ABR,FGD4,PREX1	rs12230606,rs2208589,rs2586240
R-HSA-194840	Rho GTPase cycle	Signal Transduction	0.009406	ABR,FGD4,PREX1	rs12230606,rs2208589,rs2586240
R-HSA-388396	GPCR downstream signalling	Signal Transduction	0.771969	ABR,FGD4,PREX1,UTS2	rs12230606,rs191151623,rs2208589,rs2586240
R-HSA-372790	Signaling by GPCR	Signal Transduction	0.780142	ABR,FGD4,PREX1,UTS2	rs12230606,rs191151623,rs2208589,rs2586240
R-HSA-8863795	Downregulation of ERBB2 signaling	Signal Transduction	0.088984	ERBB4	rs17415212
R-HSA-1253288	Downregulation of ERBB4 signaling	Signal Transduction	0.028482	ERBB4	rs17415212
R-HSA-8847993	ERBB2 Activates PTK6 Signaling	Signal Transduction	0.040886	ERBB4	rs17415212
R-HSA-6785631	ERBB2 Regulates Cell Motility	Signal Transduction	0.04703	ERBB4	rs17415212
R-HSA-8939211	ESR-mediated signaling	Signal Transduction	0.459513	ERBB4	rs17415212
R-HSA-9018519	Estrogen-dependent gene expression	Signal Transduction	0.318908	ERBB4	rs17415212
R-HSA-1963640	GRB2 events in ERBB2 signaling	Signal Transduction	0.050088	ERBB4	rs17415212
R-HSA-5683057	MAPK family signaling cascades	Signal Transduction	0.615898	ERBB4	rs17415212
R-HSA-5684996	MAPK1/MAPK3 signaling	Signal Transduction	0.557453	ERBB4	rs17415212
R-HSA-199418	Negative regulation of the PI3K/AKT network	Signal Transduction	0.29645	ERBB4	rs17415212
R-HSA-1251985	Nuclear signaling by ERBB4	Signal Transduction	0.097738	ERBB4	rs17415212
R-HSA-1963642	PI3K events in ERBB2 signaling	Signal Transduction	0.050088	ERBB4	rs17415212
R-HSA-1250342	PI3K events in ERBB4 signaling	Signal Transduction	0.031597	ERBB4	rs17415212
R-HSA-6811558	PI5P, PP2A and IER3 Regulate PI3K/AKT Signaling	Signal Transduction	0.280304	ERBB4	rs17415212
R-HSA-1250196	SHC1 events in ERBB2 signaling	Signal Transduction	0.068236	ERBB4	rs17415212
R-HSA-1250347	SHC1 events in ERBB4 signaling	Signal Transduction	0.043963	ERBB4	rs17415212
R-HSA-1227986	Signaling by ERBB2	Signal Transduction	0.148572	ERBB4	rs17415212
R-HSA-1236394	Signaling by ERBB4	Signal Transduction	0.167581	ERBB4	rs17415212
R-HSA-9006927	Signaling by Non-Receptor Tyrosine Kinases	Signal Transduction	0.159485	ERBB4	rs17415212
R-HSA-9006931	Signaling by Nuclear Receptors	Signal Transduction	0.578759	ERBB4	rs17415212
R-HSA-8848021	Signaling by PTK6	Signal Transduction	0.159485	ERBB4	rs17415212
R-HSA-9006934	Signaling by Receptor Tyrosine Kinases	Signal Transduction	0.21611	ERBB4,FURIN,TNS3	rs116887986,rs17415212,rs6224
R-HSA-9006925	Intracellular signaling by second messengers	Signal Transduction	0.253312	ERBB4,MECOM	rs17415212,rs419076
R-HSA-1257604	PIP3 activates AKT signaling	Signal Transduction	0.205785	ERBB4,MECOM	rs17415212,rs419076
R-HSA-9036866	Expression and Processing of Neurotrophins	Signal Transduction	0.012757	FURIN	rs6224
R-HSA-167060	NGF processing	Signal Transduction	0.012757	FURIN	rs6224
R-HSA-1912422	Pre-NOTCH Expression and Processing	Signal Transduction	0.251784	FURIN	rs6224
R-HSA-1912420	Pre-NOTCH Processing in Golgi	Signal Transduction	0.056175	FURIN	rs6224
R-HSA-157118	Signaling by NOTCH	Signal Transduction	0.503591	FURIN	rs6224
R-HSA-166520	Signaling by NTRKs	Signal Transduction	0.351295	FURIN	rs6224
R-HSA-186797	Signaling by PDGF	Signal Transduction	0.170262	FURIN	rs6224
R-HSA-9006936	Signaling by TGF-beta family members	Signal Transduction	0.277968	FURIN	rs6224
R-HSA-170834	Signaling by TGF-beta Receptor Complex	Signal Transduction	0.209495	FURIN	rs6224
R-HSA-2173789	TGF-beta receptor signaling activates SMADs	Signal Transduction	0.097738	FURIN	rs6224
R-HSA-5625886	Activated PKN1 stimulates transcription of AR (androgen receptor) regulated genes KLK2 and KLK3	Signal Transduction	0.109283	KDM4C	rs10815513
R-HSA-195258	RHO GTPase Effectors	Signal Transduction	0.610794	KDM4C	rs10815513
R-HSA-5625740	RHO GTPases activate PKNs	Signal Transduction	0.183545	KDM4C	rs10815513
R-HSA-6807070	PTEN Regulation	Signal Transduction	0.361755	MECOM	rs419076
R-HSA-8943724	Regulation of PTEN gene transcription	Signal Transduction	0.178257	MECOM	rs419076
R-HSA-8875513	MET interacts with TNS proteins	Signal Transduction	0.015922	TNS3	rs116887986
R-HSA-8875878	MET promotes cell motility	Signal Transduction	0.123513	TNS3	rs116887986
R-HSA-6806834	Signaling by MET	Signal Transduction	0.224679	TNS3	rs116887986
R-HSA-373076	Class A/1 (Rhodopsin-like receptors)	Signal Transduction	1	UTS2	rs191151623
R-HSA-416476	G alpha (q) signalling events	Signal Transduction	0.500328	UTS2	rs191151623
R-HSA-500792	GPCR ligand binding	Signal Transduction	1	UTS2	rs191151623
R-HSA-375276	Peptide ligand-binding receptors	Signal Transduction	0.459513	UTS2	rs191151623
R-HSA-5673001	RAF/MAP kinase cascade	Signal Transduction;Immune System	0.548641	ERBB4	rs17415212
R-HSA-8963889	Assembly of active LPL and LIPC lipase complexes	Transport of small molecules	0.056175	FURIN	rs6224
R-HSA-174824	Plasma lipoprotein assembly, remodeling, and clearance	Transport of small molecules	0.201796	FURIN	rs6224
R-HSA-8963899	Plasma lipoprotein remodeling	Transport of small molecules	0.094829	FURIN	rs6224
R-HSA-382551	Transport of small molecules	Transport of small molecules	1	FURIN,SLC39A1	rs142713870,rs6224
R-HSA-425410	Metal ion SLC transporters	Transport of small molecules	0.080148	SLC39A1	rs142713870
R-HSA-425407	SLC-mediated transmembrane transport	Transport of small molecules	0.554534	SLC39A1	rs142713870
R-HSA-425366	Transport of bile salts and organic acids, metal ions and amine compounds	Transport of small molecules	0.239579	SLC39A1	rs142713870
R-HSA-442380	Zinc influx into cells by the SLC39 gene family	Transport of small molecules	0.031597	SLC39A1	rs142713870
R-HSA-435354	Zinc transporters	Transport of small molecules	0.053137	SLC39A1	rs142713870
R-HSA-8876198	RAB GEFs exchange GTP for GDP on RABs	Vesicle-mediated transport	0.249358	DENND4C	rs2803119
R-HSA-9007101	Rab regulation of trafficking	Vesicle-mediated transport	0.321115	DENND4C	rs2803119
R-HSA-199991	Membrane Trafficking	Vesicle-mediated transport	1	DENND4C,SH3D19	rs2803119,rs72965663
R-HSA-5653656	Vesicle-mediated transport	Vesicle-mediated transport	1	DENND4C,SH3D19	rs2803119,rs72965663
R-HSA-432722	Golgi Associated Vesicle Biogenesis	Vesicle-mediated transport	0.164891	SH3D19	rs72965663
R-HSA-199992	trans-Golgi Network Vesicle Budding	Vesicle-mediated transport	0.206937	SH3D19	rs72965663

## Sheet: Functional_analysis_FUMA
Category	GeneSet	N_genes	N_overlap	p	adjP	genes	link
GWAScatalog	Systolic blood pressure	793	13	1.07168e-09	1.2234e-06	MTHFR:HIVEP3:PLCE1:INO80:FURIN:RGL3:ERBB4:JPH2:TMEM108:MECOM:CTNND2:NPR3:TNS3
GWAScatalog	Diastolic blood pressure	650	12	1.3481e-09	1.2234e-06	MTHFR:HIVEP3:PLCE1:INO80:THSD4:FURIN:RGL3:TEX41:PREX1:MECOM:NPR3:TNS3
GWAScatalog	Medication use (calcium channel blockers)	87	6	1.06297e-08	6.43095e-06	MTHFR:PLCE1:FTO:RGL3:JPH2:MECOM
GWAScatalog	Pulse pressure	690	11	3.16572e-08	1.43644e-05	MTHFR:HIVEP3:PLCE1:INO80:THSD4:FTO:RGL3:JPH2:CTNND2:NPR3:TNS3
GWAScatalog	Mean arterial pressure	135	6	1.48083e-07	5.3754e-05	MTHFR:FURIN:RGL3:JPH2:MECOM:NPR3
GWAScatalog	Diastolic blood pressure x alcohol consumption (light vs heavy) interaction (2df test)	36	4	4.95837e-07	0.000149991	MTHFR:FURIN:MECOM:NPR3
GWAScatalog	Hypertension	101	5	1.00836e-06	0.000261454	PLCE1:FURIN:L3MBTL4:RGL3:NPR3
GWAScatalog	Lung function (FEV1/FVC)	193	6	1.20859e-06	0.000274199	RPAP1:THSD4:FTO:TEX41:MECOM:LINC01085
GWAScatalog	Diastolic blood pressure (cigarette smoking interaction)	56	4	3.01116e-06	0.00060725	MTHFR:FURIN:MECOM:NPR3
GWAScatalog	Systolic blood pressure (cigarette smoking interaction)	61	4	4.25021e-06	0.000771412	MTHFR:FURIN:MECOM:NPR3
GWAScatalog	Mean arterial pressure x alcohol consumption interaction (2df test)	65	4	5.48508e-06	0.000905039	FURIN:FTO:MECOM:NPR3
GWAScatalog	Medication use (agents acting on the renin-angiotensin system)	153	5	7.76171e-06	0.00117396	PLCE1:FTO:RGL3:JPH2:MECOM
GWAScatalog	Amyotrophic lateral sclerosis (sporadic)	164	5	1.08696e-05	0.00151756	ERBB4:CTNND2:CSMD1:PDGFRL:ADAMTSL1
GWAScatalog	Medication use (diuretics)	86	4	1.67343e-05	0.00216949	FTO:RGL3:JPH2:MECOM
GWAScatalog	Systolic blood pressure x alcohol consumption interaction (2df test)	91	4	2.09232e-05	0.00253171	FURIN:FTO:MECOM:NPR3
GWAScatalog	Systolic blood pressure x alcohol consumption (light vs heavy) interaction (2df test)	36	3	3.58199e-05	0.00406332	FURIN:MECOM:NPR3
GWAScatalog	Menarche (age at onset)	217	5	4.16695e-05	0.00444883	FTO:TMEM108:SLIT3:CSMD1:KDM4C
GWAScatalog	Obesity-related traits	756	8	5.36537e-05	0.00541008	SHANK2:RAD51B:FTO:SLIT3:CACNA2D1:CSMD1:KDM4C:ADAMTSL1
GWAScatalog	Atrial fibrillation	240	5	6.71512e-05	0.00641471	MTHFR:TEX41:ERBB4:AP000330.8:SLIT3
GWAScatalog	Offspring birth weight	153	4	0.000158355	0.0143707	MTHFR:PLCE1:INO80:FURIN
GWAScatalog	Cannabis dependence symptom count	11	2	0.000166732	0.0144104	CTNND2:CSMD1
GWAScatalog	Waist circumference	165	4	0.00021145	0.0174446	FTO:ACTN4:PREX1:TMEM108
GWAScatalog	Treatment resistant depression	13	2	0.000235919	0.0178414	HIVEP3:SLIT3
GWAScatalog	Phoneme awareness	13	2	0.000235919	0.0178414	MECOM:CACNA2D1
GWAScatalog	Type 2 diabetes nephropathy	15	2	0.000316861	0.0213001	RAD51B:FTO
GWAScatalog	Triptolide cytotoxicity	15	2	0.000316861	0.0213001	TP53BP2:CSMD1
GWAScatalog	Response to TNF inhibitor in rheumatoid arthritis (change in swollen 28-joint count)	15	2	0.000316861	0.0213001	RAD51B:FTO
GWAScatalog	Diastolic blood pressure x alcohol consumption interaction (2df test)	78	3	0.000362047	0.0234684	FURIN:MECOM:NPR3
GWAScatalog	Logical memory (immediate recall) in mild cognitive impairment	19	2	0.00051369	0.0321499	ACTN4:LINC00316
GWAScatalog	Breast cancer	214	4	0.000565772	0.0333795	HIVEP3:RAD51B:FTO:ERBB4
GWAScatalog	Response to fenofibrate (adiponectin levels)	20	2	0.000570118	0.0333795	SHANK2:KDM4C
GWAScatalog	Diastolic blood pressure x smoking status (ever vs never) interaction (2df test)	94	3	0.00062525	0.0344745	MTHFR:FTO:ADAMTSL1
GWAScatalog	Systolic blood pressure x smoking status (ever vs never) interaction (2df test)	95	3	0.00064483	0.0344745	MTHFR:FTO:ADAMTSL1
GWAScatalog	Heel bone mineral density	834	7	0.000654548	0.0344745	HIVEP3:RAD51B:FTO:ABR:ASXL2:TEX41:ADAMTSL1
GWAScatalog	Blood pressure	96	3	0.000664798	0.0344745	MTHFR:MECOM:NPR3
GWAScatalog	Loneliness	102	3	0.000792911	0.0399759	ERBB4:PREX1:CSMD1
GO_cc	GO_NEURON_TO_NEURON_SYNAPSE	342	6	3.15987e-05	0.0316303	SHANK2:ABR:ERBB4:TMEM108:CTNND2:FMR1	http://www.gsea-msigdb.org/gsea/msigdb/cards/GO_NEURON_TO_NEURON_SYNAPSE
Hallmark_gene_sets	HALLMARK_MITOTIC_SPINDLE	199	5	2.75733e-05	0.00137867	FGD4:ABR:TOP2A:ACTN4:PREX1	http://www.gsea-msigdb.org/gsea/msigdb/cards/HALLMARK_MITOTIC_SPINDLE
GO_mf	GO_GUANYL_NUCLEOTIDE_EXCHANGE_FACTOR_ACTIVITY	211	6	2.02715e-06	0.00333466	PLCE1:FGD4:ABR:RGL3:PREX1:DENND4C	http://www.gsea-msigdb.org/gsea/msigdb/cards/GO_GUANYL_NUCLEOTIDE_EXCHANGE_FACTOR_ACTIVITY
GO_mf	GO_RAS_GUANYL_NUCLEOTIDE_EXCHANGE_FACTOR_ACTIVITY	136	5	4.37057e-06	0.00359479	FGD4:ABR:RGL3:PREX1:DENND4C	http://www.gsea-msigdb.org/gsea/msigdb/cards/GO_RAS_GUANYL_NUCLEOTIDE_EXCHANGE_FACTOR_ACTIVITY
microRNA_targets	TTTGCAC_MIR19A_MIR19B	515	8	3.40411e-06	0.000752309	SHANK2:INO80:ABR:ASXL2:ERBB4:SH3D19:CSMD1:FMR1	http://www.gsea-msigdb.org/gsea/msigdb/cards/TTTGCAC_MIR19A_MIR19B
microRNA_targets	TTGCACT_MIR130A_MIR301_MIR130B	405	7	7.30879e-06	0.000807621	SHANK2:INO80:ASXL2:ERBB4:SH3D19:CSMD1:FMR1	http://www.gsea-msigdb.org/gsea/msigdb/cards/TTGCACT_MIR130A_MIR301_MIR130B
