# Supplementary material for: Polygenic Risk Score and Risk Factors for Preeclampsia and Gestational Hypertension
Source: J Pers Med. 2022 Nov 3;12(11):1826. doi: 10.3390/jpm12111826 (PMC9694636; doi:10.3390/jpm12111826)
Supplement: Supplementary file 1 [file jpm-12-01826-s001.zip › SupplementaryTables/Table S2 - Odds ratios (ORs) for GHD.xlsx]

## Sheet: glm model
PGS %	OR	CI (95%)
top 25%	3.18251	[2.887641, 3.507499]
top 10%	4.83615	[4.27973, 5.464908]
top 5%	6.1931	[5.3012, 7.235062]
top 2%	9.25387	[7.354522, 11.64375]
top 1%	11.1819	[8.112281, 15.41312]
Group (based on BMI and PGS)	OR	CI 95% lower	CI 95% upper
Low1	0.307484	0.226898	0.416691
Low2	0.256452	0.186358	0.352909
Low3	0.408367	0.308048	0.541357
Low4	0.482313	0.366939	0.633964
Low5	0.613683	0.472199	0.797559
Low6	0.756589	0.588572	0.972569
Low7	1.45035	1.14744	1.83322
Medium1	0.422937	0.306776	0.583081
Medium2	0.806709	0.611783	1.06374
Medium3	0.816834	0.618525	1.07872
Medium5	1.337	1.03546	1.72635
Medium6	1.45689	1.12933	1.87947
Medium7	2.82517	2.22521	3.58691
High1	0.842119	0.605543	1.17112
High2	1.20273	0.88434	1.63575
High3	1.02327	0.747133	1.40148
High4	1.77304	1.32926	2.36498
High5	1.92282	1.45508	2.54091
High6	2.12749	1.60992	2.81147
High7	5.44608	4.17889	7.09752

## Sheet: stepwise model
PGS %	OR	CI (95%)
top 25%	3.18504	[2.891523, 3.508353]
top 10%	4.59844	[4.069152, 5.196586]
top 5%	6.20307	[5.311703, 7.244009]
top 2%	9.31372	[7.401629, 11.71978]
top 1%	11.5548	[8.371757, 15.94794]
Group (based on BMI and PGS)	OR	CI 95% lower	CI 95% upper
Low1	0.270602	0.197413	0.370926
Low2	0.331349	0.246008	0.446296
Low3	0.354324	0.265173	0.473447
Low4	0.491605	0.374849	0.644727
Low5	0.599142	0.461351	0.778088
Low6	0.800342	0.623	1.02817
Low7	1.33391	1.0527	1.69026
Medium1	0.477683	0.351078	0.649944
Medium2	0.678145	0.508983	0.903529
Medium3	0.867587	0.658962	1.14226
Medium5	1.11027	0.85292	1.44527
Medium6	1.72671	1.34648	2.2143
Medium7	2.61683	2.05856	3.3265
High1	0.805616	0.577102	1.12461
High2	1.20215	0.889854	1.62405
High3	1.28252	0.944076	1.74229
High4	1.46919	1.09342	1.9741
High5	1.79858	1.35405	2.38906
High6	2.36692	1.79946	3.11333
High7	4.89092	3.75158	6.37627

## Sheet: glm model - updated controls
PGS %	OR	CI (95%)
top 25%	3.23851	[2.941391, 3.565649]
top 10%	4.87988	[4.319523, 5.513094]
top 5%	6.11099	[5.232327, 7.137066]
top 2%	9.51522	[7.569801, 11.97288]
top 1%	11.9001	[8.631291, 16.48475]
Group (based on BMI and PGS)	OR	CI 95% lower	CI 95% upper
Low1	0.300252	0.220653	0.408566
Low2	0.283849	0.207448	0.388387
Low3	0.398538	0.299055	0.531116
Low4	0.502902	0.383397	0.659655
Low5	0.621094	0.477298	0.808212
Low6	0.787532	0.613724	1.01056
Low7	1.45074	1.14687	1.83511
Medium1	0.464343	0.339734	0.634657
Medium2	0.768732	0.580876	1.01734
Medium3	0.756302	0.572401	0.999286
Medium5	1.3325	1.03359	1.71784
Medium6	1.42717	1.10418	1.84465
Medium7	2.80105	2.21	3.55018
High1	0.788837	0.566098	1.09922
High2	0.998852	0.733855	1.35954
High3	1.15596	0.852185	1.56802
High4	1.60958	1.20936	2.14223
High5	1.7954	1.35935	2.37134
High6	1.87261	1.41826	2.47251
High7	5.15906	3.97854	6.68988

## Sheet: stepwise model - updated contro
PGS %	OR	CI (95%)
top 25%	3.20922	[2.912624, 3.536495]
top 10%	4.61748	[ 4.085425, 5.217285]
top 5%	6.05051	[ 5.181287, 7.063211]
top 2%	8.84701	[7.039326, 11.12023]
top 1%	11.4489	[8.307445, 15.83073]
Group (based on BMI and PGS)	OR	CI 95% lower	CI 95% upper
Low1	0.253388	0.18592	0.345339
Low2	0.282701	0.210183	0.380241
Low3	0.347259	0.261744	0.460714
Low4	0.479021	0.368673	0.622398
Low5	0.515891	0.397497	0.669548
Low6	0.693799	0.542724	0.886927
Low7	1.2332	0.979518	1.55257
Medium1	0.442059	0.327208	0.597223
Medium2	0.655816	0.496819	0.865698
Medium3	0.597816	0.450691	0.792968
Medium5	1.00468	0.778161	1.29714
Medium6	1.327	1.03686	1.69833
Medium7	2.49283	1.97731	3.14277
High1	0.770961	0.562084	1.05746
High2	0.842786	0.61721	1.15081
High3	1.08275	0.805829	1.45482
High4	1.32196	0.994435	1.75735
High5	1.3802	1.04582	1.82151
High6	1.86774	1.42516	2.44776
High7	4.47657	3.46876	5.77718
