# Supplementary material for: Polygenic Risk Score and Risk Factors for Preeclampsia and Gestational Hypertension
Source: J Pers Med. 2022 Nov 3;12(11):1826. doi: 10.3390/jpm12111826 (PMC9694636; doi:10.3390/jpm12111826)
Supplement: Supplementary file 1 [file jpm-12-01826-s001.zip › SupplementaryTables/Table S4- Trained Linear Models for computing PGS for Preeclampsia.xlsx]

## Sheet: Trained Linear Models for compu
term	estimate	std.error	statistic	p.value	Overlapped Gene	Nearest Upstream Gene	Nearest Downstream Gene
rs113046103	0.326175	0.0629362	5.18263	2.18784e-07	SHANK2
rs144401118	0.658732	0.129792	5.0753	3.86879e-07		RP11-102N11.1	SMLR1
rs29282	0.261188	0.0562321	4.64482	3.40372e-06	FMR1
rs561028558	1.46056	0.315657	4.62705	3.70906e-06	TOP2A
rs191614564	0.63977	0.141799	4.51181	6.4278e-06		SCRT2	SLC52A3
rs544149038	1.6212	0.360479	4.49735	6.88055e-06		C14orf177	AL132796.1
rs4660586	-0.165978	0.0370075	-4.48498	7.29219e-06	HIVEP3
rs190092234	1.308	0.29936	4.36931	1.24642e-05	OSBPL6
rs537363408	1.21198	0.280974	4.3135	1.60691e-05	RAD51B
rs115654387	0.475756	0.119066	3.99573	6.44958e-05		RP11-329N22.1	RP11-334L9.1
rs116887986	0.267066	0.067115	3.97923	6.91397e-05	TNS3
rs534036441	0.972955	0.246894	3.94077	8.12195e-05		RNU6-163P	LINC00704
rs1173743	0.13157	0.0335748	3.91873	8.90175e-05	NPR3
rs12775406	-0.130471	0.0334539	-3.90003	9.61803e-05		RP11-432J24.2	RP11-432J24.3
rs13267655	0.180824	0.0463764	3.89906	9.65687e-05		EBF2	RNA5SP258
rs73205052	0.454722	0.116794	3.89338	9.88568e-05		AP000289.6	AP000290.7
rs7829905	0.128781	0.0331131	3.88912	0.000100607		RP11-91J19.4	TDRP
rs558954655	0.84012	0.218789	3.83986	0.000123105	SPON2
rs28558138	0.129875	0.033867	3.83484	0.000125644		TBC1D19	STIM2
rs117122838	1.23314	0.323954	3.80653	0.000140933		AC004869.2	HMGN1P19
rs80043362	0.199172	0.0531149	3.74984	0.000176949	JPH2
rs78395142	0.193074	0.0515858	3.74276	0.000182008	INO80;RP11-540O11.6
rs35158109	0.487468	0.136405	3.57367	0.000352014		RP11-415K20.1	ZBTB40
rs140442537	0.457874	0.128145	3.57308	0.000352804	TMEM108
rs113882455	0.533557	0.149882	3.55984	0.000371077		U40455.1	RPL7L1P11
rs2720544	-0.119538	0.0337665	-3.54015	0.000399904	PDGFRL
rs193168008	1.05329	0.298983	3.5229	0.000426859		LINC01019	IRX1
rs115487436	0.307765	0.087844	3.50354	0.000459114		OR10H4	CYP4F9P
rs17415212	0.372096	0.106507	3.49363	0.000476502	ERBB4
rs142713870	0.548991	0.157849	3.47795	0.000505267	SLC39A1
rs528773257	0.226313	0.0651865	3.47177	0.000517032	L3MBTL4
rs549939187	0.770696	0.224014	3.4404	0.000580861	NDUFA10
rs552309773	1.27721	0.373359	3.42086	0.000624236		RP11-438L19.1	LIN28AP1
rs167479	-0.115422	0.0339097	-3.40381	0.000664532	RGL3
rs71519836	0.233723	0.0692843	3.37339	0.000742476		MYOM2	AC133633.2
rs144395520	0.482275	0.14323	3.36713	0.000759555	ZNRF2P2;DPY19L2P3
rs7052106	-0.113043	0.0335923	-3.36514	0.000765044		IL2RG	MED12
rs183374245	0.456029	0.135884	3.35601	0.000790764	CACNA2D1
rs4724677	0.170647	0.0511973	3.33312	0.000858769	FBXL18
rs72674615	0.589488	0.178499	3.30247	0.000958378	LINC00609;PTCSC3
rs185614715	0.536074	0.163223	3.2843	0.00102237	LINC01085;RP11-669M16.2
rs141667164	1.13194	0.349908	3.23497	0.00121655		DEF6	PPARD
rs145385264	0.286144	0.0886002	3.22961	0.00123959	RP11-344P13.4
rs77979097	0.244749	0.0759907	3.22078	0.00127844	CSMD1
rs191151623	0.509596	0.158577	3.21356	0.00131102	UTS2
rs145176178	0.402048	0.12825	3.13487	0.00171928		RP11-608B3.1	RP11-3J1.1
rs147045884	0.810378	0.263281	3.078	0.00208395		UNC13C	RP11-548M13.1
rs2409532	-0.0987154	0.0322339	-3.06247	0.0021952	AP000330.8
rs10774624	-0.0961128	0.0329344	-2.91831	0.00351938	RP3-473L9.4
rs72707582	0.155071	0.0531561	2.91727	0.00353108		CTC-471C19.2	AC026797.1
rs76260192	0.269595	0.0959672	2.80924	0.00496584	AL163953.3
rs259983	0.131087	0.0468146	2.80013	0.00510815		MRPS16P2	ZNF831
rs35721494	0.405912	0.145798	2.78406	0.00536824		Y_RNA	FZD9
rs67870615	0.15331	0.0560214	2.73664	0.00620703	LINC00316
rs2586240	-0.0885545	0.032399	-2.73325	0.00627129	ABR
rs2208589	0.100824	0.0370753	2.71945	0.00653911	PREX1
rs74743981	0.169884	0.0642033	2.64603	0.00814414		STEAP4	EIF4A1P13
rs3018700	0.129883	0.0497178	2.61241	0.00899051		RP11-788M5.3	TRPC6
rs112714964	0.422133	0.165622	2.54878	0.0108101	LINC00923
rs117928258	0.410215	0.168441	2.43537	0.0148767	TENC1
rs1458038	0.0873337	0.0367957	2.37348	0.0176215		PRDM8	FGF5
rs2803119	0.122682	0.0524895	2.33727	0.0194252	DENND4C
rs979971	-0.0789487	0.0341067	-2.31476	0.0206261	ACTN4
rs144112633	0.333673	0.144178	2.31431	0.0206508	PLCE1;RP11-162K11.4
rs10882398	0.0749624	0.034124	2.19677	0.0280371	PLCE1
rs34478344	2.21707	1.01596	2.18223	0.0290925	TP53BP2
rs35842297	-0.0723739	0.0342481	-2.11323	0.0345814	MSI1
rs6224	0.068509	0.0333539	2.054	0.0399757	FURIN
rs561346073	1.49013	0.741107	2.01068	0.0443595	GSC2
rs186945121	0.124762	0.0621205	2.00838	0.0446027	CSMD1
rs13306561	-0.0907387	0.0462451	-1.96212	0.049748	MTHFR
rs9613318	0.105589	0.0549515	1.9215	0.0546688		RP1-90L6.3	RNU6-1066P
rs7445009	0.104429	0.0548817	1.9028	0.0570668	CTNND2
rs34415846	0.10388	0.0557989	1.8617	0.0626461		CTC-297N7.5	PIRT
rs9511414	-0.0643535	0.0355597	-1.80973	0.0703374		BNIP3P7	LINC00349
rs193158081	0.388292	0.217707	1.78356	0.0744958	ASXL2
rs75419444	0.190377	0.10826	1.75852	0.0786597		NDUFA5P3	ACER2
rs10843404	0.0544488	0.0339375	1.60439	0.108629		RP11-22B23.2	RP13-735L24.1
rs1421085	0.0539256	0.0345658	1.56009	0.118739	FTO
rs76286392	0.100142	0.0646694	1.54852	0.121496		VN1R65P	CTD-2014E2.5
rs141034152	0.057593	0.039518	1.45739	0.14501		GLCCI1	ICA1
rs293880	-0.0663895	0.0460411	-1.44196	0.149313	CSMD1
rs72965663	0.233382	0.172177	1.35548	0.175265	SH3D19
rs72648853	0.0664647	0.0586558	1.13313	0.257159		FLT4	RP11-451H23.2
rs7470773	-0.0695385	0.063396	-1.09689	0.27269	RP11-305L7.6;RP11-305L7.3
rs10815513	0.0427992	0.0424399	1.00847	0.313231	KDM4C
rs12194118	-0.0291165	0.0329437	-0.883824	0.376791		RP3-400B16.2	RP3-527G5.1
rs10002130	-0.052097	0.0590267	-0.882602	0.377452		GABRA2	RNU6-412P
rs13438679	-0.0390542	0.0451914	-0.864195	0.387481	RP11-728K20.1
rs7024654	0.0465073	0.0571628	0.813594	0.415878	ADAMTSL1
rs150622528	0.14521	0.18265	0.79502	0.426602	POTEA
rs72837969	0.0352021	0.050812	0.692791	0.48844	SLIT3
rs200313966	0.0369841	0.0597758	0.618714	0.536105		RP11-439H9.1	RP4-810F7.1
rs12503881	0.0231026	0.0376171	0.614151	0.539115	RP11-742B18.1
rs419076	-0.0145534	0.0338169	-0.430359	0.666935	MECOM
rs2596471	0.0188161	0.0442264	0.425449	0.670509	HCP5
rs188023935	-0.0255654	0.063239	-0.404267	0.686016		RP13-348B13.2	AL161723.1
rs7318880	0.00823348	0.0335154	0.245662	0.805944		FLT1	EIF4A1P7
rs1881234	0.00536589	0.0480563	0.111658	0.911094	TUB
rs57690108	-0.000699061	0.0677087	-0.0103245	0.991762	RP11-37N22.1
rs16971844	0.000372286	0.0545848	0.00682032	0.994558	RPAP1

## Sheet:  Odds Ratios (ORs) for Preeclam
PGS %	OR	CI (95%)
top 25%	3.80251	[3.414765, 4.236009]
top 10%	5.66729	[4.978214, 6.451753]
top 5%	7.84368	[6.661956, 9.232801]
top 2%	10.7796	[8.50993, 13.65517]
top 1%	12.76	[9.199269, 17.71092]
Group (based on BMI and PGS)	OR	CI 95% lower	CI 95% upper
Low1	0.197368	0.135921	0.286595
Low2	0.267862	0.191037	0.375582
Low3	0.327315	0.237369	0.451342
Low4	0.426716	0.315728	0.576721
Low5	0.520678	0.390653	0.693981
Low6	0.747727	0.572791	0.976091
Low7	1.43596	1.12199	1.83777
Medium1	0.365899	0.256287	0.522391
Medium2	0.516497	0.371555	0.71798
Medium3	0.712178	0.527029	0.962372
Medium5	1.13158	0.859713	1.48942
Medium6	1.26965	0.966178	1.66844
Medium7	2.77521	2.16172	3.5628
High1	0.757895	0.528062	1.08776
High2	0.724194	0.507472	1.03347
High3	1.10548	0.800148	1.52733
High4	1.11191	0.806949	1.53213
High5	1.16577	0.845366	1.6076
High6	1.97319	1.47249	2.64415
High7	5.48446	4.18448	7.1883
