# Supplementary material for: Polygenic Risk Score and Risk Factors for Preeclampsia and Gestational Hypertension
Source: J Pers Med. 2022 Nov 3;12(11):1826. doi: 10.3390/jpm12111826 (PMC9694636; doi:10.3390/jpm12111826)
Supplement: Supplementary file 1 [file jpm-12-01826-s001.zip › SupplementaryTables/Table S5- Mendelian Randomization results for GHD.xlsx]

## Sheet: anthropometric_measures
id.exposure	exposure	id.outcome	outcome	method	nsnp	b	se	pval	lo_ci	up_ci	or	or_lci95	or_uci95
ukb-a-248	Body mass index (BMI)	finn-b-O15_PRE_OR_ECLAMPSIA	Pre-eclampsia or eclampsia || id:finn-b-O15_PRE_OR_ECLAMPSIA	Inverse variance weighted	287	0.528256	0.0781836	1.41259e-11	0.375016	0.681496	1.69597	1.45501	1.97683
ukb-b-19953	Body mass index (BMI)	finn-b-O15_PRE_OR_ECLAMPSIA	Pre-eclampsia or eclampsia || id:finn-b-O15_PRE_OR_ECLAMPSIA	Inverse variance weighted	414	0.5132	0.0769965	2.64247e-11	0.362286	0.664113	1.67063	1.43661	1.94277
ukb-b-2303	Body mass index (BMI)	finn-b-O15_PRE_OR_ECLAMPSIA	Pre-eclampsia or eclampsia || id:finn-b-O15_PRE_OR_ECLAMPSIA	Inverse variance weighted	402	0.507031	0.0765563	3.52015e-11	0.356981	0.657082	1.66035	1.42901	1.92915
ukb-a-248	Body mass index (BMI)	finn-b-O15_PREECLAMPS	Pre-eclampsia || id:finn-b-O15_PREECLAMPS	Inverse variance weighted	287	0.537043	0.0812615	3.87371e-11	0.377771	0.696316	1.71094	1.45903	2.00635
ukb-b-19953	Body mass index (BMI)	finn-b-O15_PREECLAMPS	Pre-eclampsia || id:finn-b-O15_PREECLAMPS	Inverse variance weighted	414	0.500703	0.0819808	1.01166e-09	0.34002	0.661385	1.64988	1.40498	1.93747
ukb-b-9405	Waist circumference	finn-b-O15_PREECLAMPS	Pre-eclampsia || id:finn-b-O15_PREECLAMPS	Inverse variance weighted	336	0.606166	0.0998651	1.28028e-09	0.410431	0.801902	1.83339	1.50747	2.22978
ukb-b-2303	Body mass index (BMI)	finn-b-O15_PREECLAMPS	Pre-eclampsia || id:finn-b-O15_PREECLAMPS	Inverse variance weighted	402	0.493235	0.082181	1.95124e-09	0.33216	0.65431	1.63761	1.39398	1.92381
ukb-b-9405	Waist circumference	finn-b-O15_PRE_OR_ECLAMPSIA	Pre-eclampsia or eclampsia || id:finn-b-O15_PRE_OR_ECLAMPSIA	Inverse variance weighted	336	0.575671	0.096806	2.73682e-09	0.385932	0.765411	1.77832	1.47098	2.14988
ukb-a-248	Body mass index (BMI)	finn-b-O15_GESTAT_HYPERT	Gestational [pregnancy-induced] hypertension || id:finn-b-O15_GESTAT_HYPERT	Inverse variance weighted	287	0.477127	0.0816815	5.17911e-09	0.317031	0.637223	1.61144	1.37305	1.89122
ukb-a-382	Waist circumference	finn-b-O15_PREECLAMPS	Pre-eclampsia || id:finn-b-O15_PREECLAMPS	Inverse variance weighted	215	0.592986	0.106143	2.31447e-08	0.384946	0.801026	1.80938	1.46954	2.22783
ukb-b-9405	Waist circumference	finn-b-O15_GESTAT_HYPERT	Gestational [pregnancy-induced] hypertension || id:finn-b-O15_GESTAT_HYPERT	Inverse variance weighted	336	0.564469	0.102509	3.6601e-08	0.363551	0.765387	1.75851	1.43843	2.14983
ukb-b-2303	Body mass index (BMI)	finn-b-O15_GESTAT_HYPERT	Gestational [pregnancy-induced] hypertension || id:finn-b-O15_GESTAT_HYPERT	Inverse variance weighted	402	0.410382	0.0805151	3.45155e-07	0.252573	0.568192	1.50739	1.28733	1.76507
ukb-b-2303	Body mass index (BMI)	finn-b-O15_GESTAT_HYPERT	Gestational [pregnancy-induced] hypertension || id:finn-b-O15_GESTAT_HYPERT	Inverse variance weighted	402	0.409056	0.080467	3.70492e-07	0.251341	0.566772	1.5054	1.28575	1.76257
ukb-a-382	Waist circumference	finn-b-O15_GESTAT_HYPERT	Gestational [pregnancy-induced] hypertension || id:finn-b-O15_GESTAT_HYPERT	Inverse variance weighted	215	0.563235	0.11093	3.82638e-07	0.345812	0.780657	1.75634	1.41314	2.18291
ukb-b-19953	Body mass index (BMI)	finn-b-O15_GESTAT_HYPERT	Gestational [pregnancy-induced] hypertension || id:finn-b-O15_GESTAT_HYPERT	Inverse variance weighted	414	0.397684	0.0793973	5.47756e-07	0.242065	0.553302	1.48837	1.27388	1.73899
ukb-b-15590	Hip circumference	finn-b-O15_PRE_OR_ECLAMPSIA	Pre-eclampsia or eclampsia || id:finn-b-O15_PRE_OR_ECLAMPSIA	Inverse variance weighted	383	0.387732	0.0804332	1.43167e-06	0.230083	0.545381	1.47363	1.2587	1.72527
ukb-b-8909	Body fat percentage	finn-b-O15_PRE_OR_ECLAMPSIA	Pre-eclampsia or eclampsia || id:finn-b-O15_PRE_OR_ECLAMPSIA	Inverse variance weighted	357	0.543893	0.11636	2.95048e-06	0.315828	0.771958	1.7227	1.37139	2.164
ukb-b-15590	Hip circumference	finn-b-O15_PREECLAMPS	Pre-eclampsia || id:finn-b-O15_PREECLAMPS	Inverse variance weighted	383	0.363238	0.0826199	1.10014e-05	0.201303	0.525173	1.43798	1.223	1.69075
ukb-b-8909	Body fat percentage	finn-b-O15_PREECLAMPS	Pre-eclampsia || id:finn-b-O15_PREECLAMPS	Inverse variance weighted	357	0.545083	0.124085	1.11896e-05	0.301876	0.78829	1.72475	1.35239	2.19963
female_pc2	Adiposity	finn-b-O15_PRE_OR_ECLAMPSIA	Pre-eclampsia or eclampsia || id:finn-b-O15_PRE_OR_ECLAMPSIA	Inverse variance weighted	162	0.37695	0.0905001	3.11104e-05	0.199569	0.55433	1.45783	1.22088	1.74077
ieu-a-60	Waist circumference	finn-b-O15_PRE_OR_ECLAMPSIA	Pre-eclampsia or eclampsia || id:finn-b-O15_PRE_OR_ECLAMPSIA	Inverse variance weighted	44	0.646088	0.168793	0.000129344	0.315255	0.976922	1.90806	1.37061	2.65627
ukb-a-388	Hip circumference	finn-b-O15_GESTAT_HYPERT	Gestational [pregnancy-induced] hypertension || id:finn-b-O15_GESTAT_HYPERT	Inverse variance weighted	269	0.347677	0.0938086	0.000210362	0.163812	0.531542	1.41577	1.17799	1.70155
female_pc2	Adiposity	finn-b-O15_PREECLAMPS	Pre-eclampsia || id:finn-b-O15_PREECLAMPS	Inverse variance weighted	162	0.354558	0.0977269	0.000285565	0.163014	0.546103	1.42555	1.17705	1.72651
female_pc1	Body Size	finn-b-O15_GESTAT_HYPERT	Gestational [pregnancy-induced] hypertension || id:finn-b-O15_GESTAT_HYPERT	Inverse variance weighted	166	0.283353	0.0811327	0.000478586	0.124333	0.442373	1.32757	1.13239	1.5564
female_pc1	Body Size	finn-b-O15_PRE_OR_ECLAMPSIA	Pre-eclampsia or eclampsia || id:finn-b-O15_PRE_OR_ECLAMPSIA	Inverse variance weighted	166	0.29634	0.0861677	0.000583638	0.127451	0.465229	1.34493	1.13593	1.59238
ieu-a-60	Waist circumference	finn-b-O15_PREECLAMPS	Pre-eclampsia || id:finn-b-O15_PREECLAMPS	Inverse variance weighted	44	0.614445	0.179751	0.000630096	0.262133	0.966756	1.84863	1.2997	2.6294
ukb-a-264	Body fat percentage	finn-b-O15_GESTAT_HYPERT	Gestational [pregnancy-induced] hypertension || id:finn-b-O15_GESTAT_HYPERT	Inverse variance weighted	236	0.478175	0.140257	0.000651329	0.203272	0.753078	1.61313	1.22541	2.12353
female_pc1	Body Size	finn-b-O15_PREECLAMPS	Pre-eclampsia || id:finn-b-O15_PREECLAMPS	Inverse variance weighted	166	0.291488	0.0864605	0.000748034	0.122025	0.46095	1.33842	1.12978	1.58558
female_whr	WHR	finn-b-O15_GESTAT_HYPERT	Gestational [pregnancy-induced] hypertension || id:finn-b-O15_GESTAT_HYPERT	Inverse variance weighted	134	0.309159	0.0919046	0.000768464	0.129026	0.489292	1.36228	1.13772	1.63116
ukb-b-8909	Body fat percentage	finn-b-O15_GESTAT_HYPERT	Gestational [pregnancy-induced] hypertension || id:finn-b-O15_GESTAT_HYPERT	Inverse variance weighted	357	0.389526	0.115919	0.000778517	0.162324	0.616727	1.47628	1.17624	1.85285
ieu-a-60	Waist circumference	finn-b-O15_GESTAT_HYPERT	Gestational [pregnancy-induced] hypertension || id:finn-b-O15_GESTAT_HYPERT	Inverse variance weighted	44	0.567812	0.169573	0.000812571	0.235448	0.900175	1.7644	1.26548	2.46003
ieu-a-53	Hip circumference	finn-b-O15_GESTAT_HYPERT	Gestational [pregnancy-induced] hypertension || id:finn-b-O15_GESTAT_HYPERT	Inverse variance weighted	15	0.576873	0.176765	0.00110047	0.230413	0.923333	1.78046	1.25912	2.51767
female_pc3	Abdominal fat deposition	finn-b-O15_GESTAT_HYPERT	Gestational [pregnancy-induced] hypertension || id:finn-b-O15_GESTAT_HYPERT	Inverse variance weighted	171	0.230215	0.0745664	0.00201928	0.0840647	0.376365	1.25887	1.0877	1.45698
ukb-a-388	Hip circumference	finn-b-O15_PRE_OR_ECLAMPSIA	Pre-eclampsia or eclampsia || id:finn-b-O15_PRE_OR_ECLAMPSIA	Inverse variance weighted	269	0.256567	0.0892059	0.00402594	0.0817235	0.431411	1.29249	1.08516	1.53943
ukb-a-388	Hip circumference	finn-b-O15_PREECLAMPS	Pre-eclampsia || id:finn-b-O15_PREECLAMPS	Inverse variance weighted	269	0.26045	0.0916788	0.00449866	0.0807597	0.440141	1.29751	1.08411	1.55293
ieu-a-51	Hip circumference	finn-b-O15_PRE_OR_ECLAMPSIA	Pre-eclampsia or eclampsia || id:finn-b-O15_PRE_OR_ECLAMPSIA	Inverse variance weighted	17	0.627933	0.226713	0.00561038	0.183575	1.07229	1.87373	1.20151	2.92206
ieu-a-63	Waist circumference	finn-b-O15_PRE_OR_ECLAMPSIA	Pre-eclampsia or eclampsia || id:finn-b-O15_PRE_OR_ECLAMPSIA	Inverse variance weighted	17	0.627933	0.226713	0.00561038	0.183575	1.07229	1.87373	1.20151	2.92206
ieu-a-52	Hip circumference	finn-b-O15_GESTAT_HYPERT	Gestational [pregnancy-induced] hypertension || id:finn-b-O15_GESTAT_HYPERT	Inverse variance weighted	19	0.475357	0.17338	0.0061121	0.135532	0.815182	1.60859	1.14515	2.25959
female_whr	WHR	finn-b-O15_PRE_OR_ECLAMPSIA	Pre-eclampsia or eclampsia || id:finn-b-O15_PRE_OR_ECLAMPSIA	Inverse variance weighted	134	0.246275	0.0899464	0.00618106	0.06998	0.42257	1.27925	1.07249	1.52588
female_whr	WHR	finn-b-O15_PREECLAMPS	Pre-eclampsia || id:finn-b-O15_PREECLAMPS	Inverse variance weighted	134	0.245091	0.0902424	0.00660929	0.0682155	0.421966	1.27774	1.0706	1.52496
ieu-a-49	Hip circumference	finn-b-O15_GESTAT_HYPERT	Gestational [pregnancy-induced] hypertension || id:finn-b-O15_GESTAT_HYPERT	Inverse variance weighted	51	0.441768	0.162686	0.00661822	0.122904	0.760632	1.55545	1.13078	2.13963
ieu-a-65	Waist circumference	finn-b-O15_GESTAT_HYPERT	Gestational [pregnancy-induced] hypertension || id:finn-b-O15_GESTAT_HYPERT	Inverse variance weighted	15	0.661488	0.246379	0.00725643	0.178586	1.14439	1.93767	1.19553	3.14053
ieu-a-51	Hip circumference	finn-b-O15_PREECLAMPS	Pre-eclampsia || id:finn-b-O15_PREECLAMPS	Inverse variance weighted	17	0.627377	0.237039	0.00812747	0.162781	1.09197	1.87269	1.17678	2.98015
ieu-a-63	Waist circumference	finn-b-O15_PREECLAMPS	Pre-eclampsia || id:finn-b-O15_PREECLAMPS	Inverse variance weighted	17	0.627377	0.237039	0.00812747	0.162781	1.09197	1.87269	1.17678	2.98015
ieu-a-62	Waist circumference	finn-b-O15_PRE_OR_ECLAMPSIA	Pre-eclampsia or eclampsia || id:finn-b-O15_PRE_OR_ECLAMPSIA	Inverse variance weighted	18	0.547571	0.207904	0.00844423	0.14008	0.955062	1.72905	1.15037	2.59883
ukb-b-15590	Hip circumference	finn-b-O15_GESTAT_HYPERT	Gestational [pregnancy-induced] hypertension || id:finn-b-O15_GESTAT_HYPERT	Inverse variance weighted	383	0.221122	0.0854045	0.00962227	0.0537293	0.388515	1.24748	1.0552	1.47479
female_pc3	Abdominal fat deposition	finn-b-O15_PRE_OR_ECLAMPSIA	Pre-eclampsia or eclampsia || id:finn-b-O15_PRE_OR_ECLAMPSIA	Inverse variance weighted	171	0.179889	0.0710694	0.0113679	0.0405935	0.319185	1.19709	1.04143	1.37601
female_pc3	Abdominal fat deposition	finn-b-O15_PREECLAMPS	Pre-eclampsia || id:finn-b-O15_PREECLAMPS	Inverse variance weighted	171	0.181583	0.0725423	0.0123098	0.0394004	0.323766	1.19911	1.04019	1.38232

## Sheet: biomarkers
id.exposure	exposure	id.outcome	outcome	method	nsnp	b	se	pval	lo_ci	up_ci	or	or_lci95	or_uci95
finn-b-D3_ANAEMIA_IRONDEF	Iron deficiency anaemia	finn-b-O15_GESTAT_HYPERT	Gestational [pregnancy-induced] hypertension || id:finn-b-O15_GESTAT_HYPERT	Wald ratio	1	0.45628	0.12289	0.000204888	0.215415	0.697144	1.57819	1.24038	2.00801
ukb-d-30760_irnt	HDL cholesterol	finn-b-O15_PRE_OR_ECLAMPSIA	Pre-eclampsia or eclampsia || id:finn-b-O15_PRE_OR_ECLAMPSIA	Inverse variance weighted	237	-0.179256	0.0573143	0.0017624	-0.291592	-0.0669201	0.835892	0.747073	0.93527
finn-b-R18_ELEVATED_BLOOD_GLUCOSE_LEVEL	Elevated blood glucose level	finn-b-O15_PRE_OR_ECLAMPSIA	Pre-eclampsia or eclampsia || id:finn-b-O15_PRE_OR_ECLAMPSIA	Wald ratio	1	0.239339	0.0778901	0.00212071	0.0866749	0.392004	1.27041	1.09054	1.47994
met-c-855	Omega-3 fatty acids	finn-b-O15_GESTAT_HYPERT	Gestational [pregnancy-induced] hypertension || id:finn-b-O15_GESTAT_HYPERT	Inverse variance weighted	6	-0.291661	0.0949414	0.0021262	-0.477746	-0.105576	0.747022	0.620179	0.899806
ofZSpd	Iron status biomarkers (total iron binding capacity)	finn-b-O15_PRE_OR_ECLAMPSIA	Pre-eclampsia or eclampsia || id:finn-b-O15_PRE_OR_ECLAMPSIA	Inverse variance weighted	8	0.0811025	0.026542	0.00224589	0.0290802	0.133125	1.08448	1.02951	1.14239
ukb-d-30760_irnt	HDL cholesterol	finn-b-O15_PREECLAMPS	Pre-eclampsia || id:finn-b-O15_PREECLAMPS	Inverse variance weighted	237	-0.18129	0.0597968	0.00243128	-0.298492	-0.0640882	0.834193	0.741936	0.937922
met-c-852	22:6, docosahexaenoic acid	finn-b-O15_GESTAT_HYPERT	Gestational [pregnancy-induced] hypertension || id:finn-b-O15_GESTAT_HYPERT	Inverse variance weighted	6	-0.303902	0.103882	0.00343954	-0.507511	-0.100293	0.737933	0.601992	0.904572
met-d-Omega_3	Omega-3 fatty acids	finn-b-O15_GESTAT_HYPERT	Gestational [pregnancy-induced] hypertension || id:finn-b-O15_GESTAT_HYPERT	Inverse variance weighted	47	-0.180837	0.0642089	0.00485662	-0.306687	-0.054988	0.834571	0.735881	0.946496
met-a-537	Adrenate (22:4n6)	finn-b-O15_GESTAT_HYPERT	Gestational [pregnancy-induced] hypertension || id:finn-b-O15_GESTAT_HYPERT	Wald ratio	1	-1.88761	0.67147	0.00493634	-3.20369	-0.571527	0.151434	0.0406121	0.564662
ukb-d-30600_irnt	Albumin	finn-b-O15_PRE_OR_ECLAMPSIA	Pre-eclampsia or eclampsia || id:finn-b-O15_PRE_OR_ECLAMPSIA	Inverse variance weighted	185	0.246746	0.089044	0.00558738	0.0722202	0.421273	1.27985	1.07489	1.5239
met-a-671	X-12990--docosapentaenoic acid (n6-DPA)	finn-b-O15_GESTAT_HYPERT	Gestational [pregnancy-induced] hypertension || id:finn-b-O15_GESTAT_HYPERT	Wald ratio	1	-1.29764	0.470054	0.00576922	-2.21895	-0.376334	0.273176	0.108723	0.686373
met-d-Total_BCAA	Total concentration of branched-chain amino acids (leucine + isoleucine + valine)	finn-b-O15_GESTAT_HYPERT	Gestational [pregnancy-induced] hypertension || id:finn-b-O15_GESTAT_HYPERT	Inverse variance weighted	13	0.435173	0.160684	0.00676375	0.120233	0.750113	1.54523	1.12776	2.11724
met-c-917	Other polyunsaturated fatty acids than 18:2	finn-b-O15_GESTAT_HYPERT	Gestational [pregnancy-induced] hypertension || id:finn-b-O15_GESTAT_HYPERT	Inverse variance weighted	11	-0.13168	0.0488753	0.00705555	-0.227476	-0.0358848	0.876621	0.796541	0.964751
ukb-d-30760_irnt	HDL cholesterol	finn-b-O15_GESTAT_HYPERT	Gestational [pregnancy-induced] hypertension || id:finn-b-O15_GESTAT_HYPERT	Inverse variance weighted	237	-0.142684	0.0532478	0.00737041	-0.24705	-0.0383186	0.867028	0.781102	0.962406
finn-b-R18_ELEVATED_BLOOD_GLUCOSE_LEVEL	Elevated blood glucose level	finn-b-O15_PREECLAMPS	Pre-eclampsia || id:finn-b-O15_PREECLAMPS	Wald ratio	1	0.21543	0.0813409	0.00808535	0.056002	0.374858	1.2404	1.0576	1.45479
ieu-b-109	HDL cholesterol	finn-b-O15_PRE_OR_ECLAMPSIA	Pre-eclampsia or eclampsia || id:finn-b-O15_PRE_OR_ECLAMPSIA	Inverse variance weighted	310	-0.168255	0.0644281	0.00901417	-0.294534	-0.0419759	0.845138	0.744879	0.958893
met-c-851	Average number of double bonds in a fatty acid chain	finn-b-O15_GESTAT_HYPERT	Gestational [pregnancy-induced] hypertension || id:finn-b-O15_GESTAT_HYPERT	Inverse variance weighted	5	-0.185982	0.0719744	0.00976595	-0.327052	-0.0449126	0.830288	0.721046	0.956081
met-d-Omega_6_by_Omega_3	Ratio of omega-6 fatty acids to omega-3 fatty acids	finn-b-O15_GESTAT_HYPERT	Gestational [pregnancy-induced] hypertension || id:finn-b-O15_GESTAT_HYPERT	Inverse variance weighted	34	0.147055	0.0584488	0.0118706	0.0324956	0.261615	1.15842	1.03303	1.29903
bbj-a-38	Mean corpuscular hemoglobin	finn-b-O15_PREECLAMPS	Pre-eclampsia || id:finn-b-O15_PREECLAMPS	Inverse variance weighted	83	-0.145085	0.0601199	0.0158105	-0.26292	-0.02725	0.864949	0.768804	0.973118
met-d-Omega_3_pct	Ratio of omega-3 fatty acids to total fatty acids	finn-b-O15_GESTAT_HYPERT	Gestational [pregnancy-induced] hypertension || id:finn-b-O15_GESTAT_HYPERT	Inverse variance weighted	36	-0.160123	0.0674579	0.017612	-0.292341	-0.0279057	0.852039	0.746514	0.97248
finn-b-D3_ANAEMIA_IRONDEF	Iron deficiency anaemia	finn-b-O15_PREECLAMPS	Pre-eclampsia || id:finn-b-O15_PREECLAMPS	Wald ratio	1	0.311107	0.132005	0.0184343	0.0523768	0.569838	1.36494	1.05377	1.76798
finn-b-D3_ANAEMIA_IRONDEF	Iron deficiency anaemia	finn-b-O15_PRE_OR_ECLAMPSIA	Pre-eclampsia or eclampsia || id:finn-b-O15_PRE_OR_ECLAMPSIA	Wald ratio	1	0.288488	0.126266	0.0223269	0.0410061	0.535969	1.33441	1.04186	1.7091
ebi-a-GCST90002325	Mean corpuscular hemoglobin	finn-b-O15_PREECLAMPS	Pre-eclampsia || id:finn-b-O15_PREECLAMPS	Inverse variance weighted	12	-0.157769	0.0693128	0.0228348	-0.293622	-0.0219158	0.854047	0.745558	0.978323
bbj-a-38	Mean corpuscular hemoglobin	finn-b-O15_GESTAT_HYPERT	Gestational [pregnancy-induced] hypertension || id:finn-b-O15_GESTAT_HYPERT	Inverse variance weighted	83	-0.133278	0.0591093	0.0241473	-0.249132	-0.0174241	0.875222	0.779477	0.982727
ORv0x6	Iron status biomarkers (transferrin saturation)	finn-b-O15_PREECLAMPS	Pre-eclampsia || id:finn-b-O15_PREECLAMPS	Inverse variance weighted	11	-0.155897	0.0740882	0.0353598	-0.30111	-0.0106846	0.855647	0.739996	0.989372
LkL3j6	Iron status biomarkers (total iron binding capacity	finn-b-O15_PRE_OR_ECLAMPSIA	Pre-eclampsia or eclampsia || id:finn-b-O15_PRE_OR_ECLAMPSIA	Inverse variance weighted	5	0.0864499	0.041202	0.0358878	0.00569395	0.167206	1.0903	1.00571	1.182
met-d-MUFA_pct	Ratio of monounsaturated fatty acids to total fatty acids	finn-b-O15_PREECLAMPS	Pre-eclampsia || id:finn-b-O15_PREECLAMPS	Inverse variance weighted	56	0.169765	0.0853698	0.0467466	0.00244061	0.33709	1.18503	1.00244	1.40087
LkL3j6	Iron status biomarkers (total iron binding capacity)_clumped	finn-b-O15_PREECLAMPS	Pre-eclampsia || id:finn-b-O15_PREECLAMPS	Inverse variance weighted	5	0.0953876	0.0481206	0.04745	0.00107121	0.189704	1.10009	1.00107	1.20889
met-d-MUFA_pct	Ratio of monounsaturated fatty acids to total fatty acids	finn-b-O15_PRE_OR_ECLAMPSIA	Pre-eclampsia or eclampsia || id:finn-b-O15_PRE_OR_ECLAMPSIA	Inverse variance weighted	56	0.162959	0.0822799	0.0476429	0.00168999	0.324227	1.17699	1.00169	1.38296
