# Supplementary material for: Polygenic Risk Score and Risk Factors for Preeclampsia and Gestational Hypertension
Source: J Pers Med. 2022 Nov 3;12(11):1826. doi: 10.3390/jpm12111826 (PMC9694636; doi:10.3390/jpm12111826)
Supplement: Supplementary file 1 [file jpm-12-01826-s001.zip › SupplementaryTables/Table S1 - Trained linear models for computing PGS for GHD.xlsx]

## Sheet: glm model
term	estimate	std.error	statistic	p.value	Overlapped Gene	Nearest Upstream Gene	Nearest Downstream Gene
rs1173743	0.145296	0.0308342	4.71216	2.45104e-06	NPR3
rs4660586	-0.157007	0.0341118	-4.60271	4.1702e-06	HIVEP3
rs77979097	0.30198	0.0707943	4.2656	1.99369e-05	CSMD1
rs29282	0.217485	0.0526841	4.12809	3.65795e-05	FMR1
rs144401118	0.528161	0.129848	4.06752	4.75156e-05		RP11-102N11.1	SMLR1
rs167479	-0.124694	0.0311771	-3.99953	6.34685e-05	RGL3
rs193168008	1.11608	0.281505	3.9647	7.34882e-05		LINC01019	IRX1
rs534036441	0.911097	0.233574	3.90068	9.5921e-05		RNU6-163P	LINC00704
rs537363408	1.07046	0.274972	3.89296	9.90272e-05	RAD51B
rs190092234	1.13695	0.294203	3.86453	0.000111305	OSBPL6
rs141667164	1.24668	0.325533	3.82965	0.000128327		DEF6	PPARD
rs115654387	0.426905	0.112011	3.81128	0.00013825		RP11-329N22.1	RP11-334L9.1
rs544149038	1.3523	0.360335	3.75288	0.000174813		C14orf177	AL132796.1
rs113046103	0.223029	0.0602292	3.703	0.000213068	SHANK2
rs561028558	1.12285	0.303486	3.69982	0.000215751	TOP2A
rs191614564	0.495298	0.137329	3.60666	0.000310162		SCRT2	SLC52A3
rs72674615	0.612364	0.169909	3.60407	0.000313278	LINC00609;PTCSC3
rs113882455	0.49795	0.143345	3.47379	0.000513167		U40455.1	RPL7L1P11
rs28558138	0.108033	0.0312917	3.45245	0.000555512		TBC1D19	STIM2
rs71519836	0.224132	0.0650274	3.44674	0.000567397		MYOM2	AC133633.2
rs80043362	0.169803	0.049748	3.41327	0.000641876	JPH2
rs183374245	0.437674	0.128713	3.4004	0.000672881	CACNA2D1
rs2409532	-0.0990526	0.0296377	-3.34212	0.000831426	AP000330.8
rs145385264	0.278021	0.0834237	3.33264	0.000860276	RP11-344P13.4
rs558954655	0.736414	0.222422	3.31088	0.000930016	SPON2
rs13267655	0.141877	0.0431175	3.29047	0.00100021		EBF2	RNA5SP258
rs12775406	-0.101712	0.0309761	-3.28356	0.00102504		RP11-432J24.2	RP11-432J24.3
rs185614715	0.509279	0.157865	3.22605	0.0012551	LINC01085;RP11-669M16.2
rs117122838	1.08195	0.337112	3.20947	0.00132978		AC004869.2	HMGN1P19
rs116887986	0.200021	0.0629758	3.17615	0.00149241	TNS3
rs7829905	0.0967989	0.0305479	3.16876	0.00153093		RP11-91J19.4	TDRP
rs115487436	0.255594	0.08282	3.08615	0.00202769		OR10H4	CYP4F9P
rs549939187	0.694795	0.227994	3.04742	0.00230812	NDUFA10
rs147045884	0.755589	0.251772	3.00108	0.00269025		UNC13C	RP11-548M13.1
rs73205052	0.330129	0.110943	2.97567	0.00292351		AP000289.6	AP000290.7
rs3018700	0.135873	0.0456771	2.97463	0.00293339		RP11-788M5.3	TRPC6
rs7052106	-0.0914083	0.030805	-2.96732	0.00300408		IL2RG	MED12
rs1458038	0.0990167	0.0336777	2.94013	0.00328073		PRDM8	FGF5
rs259983	0.125674	0.0427971	2.9365	0.00331939		MRPS16P2	ZNF831
rs35158109	0.379613	0.130621	2.90622	0.00365823		RP11-415K20.1	ZBTB40
rs140442537	0.3505	0.122907	2.85176	0.00434783	TMEM108
rs74743981	0.165159	0.0590243	2.79815	0.00513969		STEAP4	EIF4A1P13
rs67870615	0.143169	0.0514683	2.78168	0.00540778	LINC00316
rs10774624	-0.0840599	0.0303596	-2.7688	0.00562626	RP3-473L9.4
rs4724677	0.128624	0.0465419	2.76361	0.00571663	FBXL18
rs552309773	1.02904	0.376517	2.73304	0.00627523		RP11-438L19.1	LIN28AP1
rs2208589	0.0907109	0.0339573	2.67132	0.00755525	PREX1
rs142713870	0.404787	0.152431	2.65555	0.00791796	SLC39A1
rs35721494	0.372145	0.141259	2.63449	0.00842644		Y_RNA	FZD9
rs144395520	0.362004	0.138721	2.60958	0.00906531	ZNRF2P2;DPY19L2P3
rs528773257	0.15933	0.0612562	2.60105	0.00929392	L3MBTL4
rs17415212	0.264121	0.101611	2.59935	0.00934015	ERBB4
rs2720544	-0.0799273	0.0311951	-2.56217	0.0104019	PDGFRL
rs145176178	0.308923	0.120622	2.56109	0.0104345		RP11-608B3.1	RP11-3J1.1
rs72707582	0.126362	0.0498658	2.53404	0.0112756		CTC-471C19.2	AC026797.1
rs13306561	-0.10702	0.0426848	-2.50722	0.0121684	MTHFR
rs144112633	0.337231	0.135976	2.48007	0.0131355	PLCE1;RP11-162K11.4
rs6024547	-0.0792847	0.0321942	-2.4627	0.0137895		RP5-1010E17.1	CBLN4
rs117928258	0.395123	0.160912	2.45552	0.014068	TENC1
rs186945121	0.138662	0.0578574	2.39661	0.0165473	CSMD1
rs6224	0.0696751	0.0306464	2.27351	0.0229954	FURIN
rs76260192	0.202506	0.0901103	2.24731	0.02462	AL163953.3
rs979971	-0.0701939	0.0312853	-2.24367	0.0248536	ACTN4
rs34478344	2.57994	1.16524	2.21408	0.0268231	TP53BP2
rs10882398	0.0688121	0.0311958	2.20581	0.0273971	PLCE1
rs9613318	0.111468	0.0507172	2.19784	0.0279605		RP1-90L6.3	RNU6-1066P
rs191151623	0.323035	0.151605	2.13077	0.0331081	UTS2
rs78395142	0.102763	0.0487704	2.10707	0.0351113	INO80;RP11-540O11.6
rs115472749	0.149875	0.0718055	2.08724	0.0368666		AC114877.1	NEK10
rs561346073	1.59542	0.79421	2.00881	0.0445574	GSC2
rs12230606	0.111556	0.0575134	1.93964	0.052423	FGD4
rs72965663	0.288504	0.149426	1.93076	0.0535133	SH3D19
rs9984948	0.106372	0.0565318	1.88163	0.0598861		LINC00111	LINC00479
rs112714964	0.307797	0.163902	1.87793	0.0603902	LINC00923
rs7445009	0.0952562	0.0507893	1.87551	0.0607219	CTNND2
rs2803119	0.0902343	0.0484747	1.86147	0.0626779	DENND4C
rs76286392	0.109647	0.0599395	1.82929	0.0673564		VN1R65P	CTD-2014E2.5
rs193158081	0.375275	0.207495	1.8086	0.0705131	ASXL2
rs10002130	-0.0947545	0.053474	-1.77197	0.076399		GABRA2	RNU6-412P
rs77419902	0.0805033	0.0468391	1.71872	0.0856654		RP11-467J12.2	RP11-467J12.3
rs780943500	0.0704375	0.0414235	1.70042	0.0890512	ELF4
rs571098215	-0.051492	0.0306038	-1.68254	0.0924642		CLDN18	DZIP1L
rs17246395	0.114277	0.0711657	1.60579	0.108321		RP11-166D19.1	MIRLET7A2
rs35842297	-0.0503042	0.0315692	-1.59346	0.111057	MSI1
rs141034152	0.0580348	0.0365599	1.58739	0.112425		GLCCI1	ICA1
rs34415846	0.0785527	0.0515924	1.52256	0.127868		CTC-297N7.5	PIRT
rs2586240	-0.0446056	0.0297806	-1.49781	0.134184	ABR
rs7318880	0.03891	0.0307199	1.26661	0.205296		FLT1	EIF4A1P7
rs10815513	0.0485088	0.0388204	1.24957	0.211457	KDM4C
rs2596471	0.0506253	0.0407433	1.24254	0.214036	HCP5
rs9511414	-0.0397292	0.0323737	-1.22721	0.219746		BNIP3P7	LINC00349
rs67431032	0.0737621	0.0613946	1.20144	0.229579	TEX41
rs1421085	0.0381335	0.0320243	1.19077	0.233745	FTO
rs10843404	0.0373102	0.0313658	1.18952	0.234236		RP11-22B23.2	RP13-735L24.1
rs12194118	-0.0359347	0.0303566	-1.18375	0.236511		RP3-400B16.2	RP3-527G5.1
rs72837969	0.0542931	0.0468399	1.15912	0.246407	SLIT3
rs293880	-0.0477114	0.0424876	-1.12295	0.26146	CSMD1
rs419076	-0.0342491	0.0311745	-1.09862	0.271932	MECOM
rs13438679	-0.0438488	0.0416568	-1.05262	0.292515	RP11-728K20.1
rs4878801	0.0409311	0.0391091	1.04659	0.29529		RP11-113O24.3	ALDH1B1
rs16971844	0.0462067	0.0499659	0.924765	0.355088	RPAP1
rs7470773	-0.0534079	0.0583092	-0.915943	0.359697	RP11-305L7.6;RP11-305L7.3
rs72648853	0.048222	0.0543516	0.887224	0.374958		FLT4	RP11-451H23.2
rs75419444	0.0890337	0.102919	0.865082	0.386994		NDUFA5P3	ACER2
rs12503881	0.0296556	0.0346484	0.8559	0.392053	RP11-742B18.1
rs117556296	0.054884	0.0741654	0.740022	0.459287	CDS2
rs12823540	0.0226294	0.0317628	0.712449	0.476187	GLTP
rs6861299	0.0372478	0.057561	0.647102	0.517566		RP11-215I16.1	RP11-480D4.1
rs188023935	0.0340307	0.0579705	0.587034	0.557181		RP13-348B13.2	AL161723.1
rs80312683	-0.0198547	0.0410898	-0.483202	0.628953	THSD4
rs1881234	0.0168028	0.044427	0.378211	0.705274	TUB
rs200313966	0.0202053	0.0548895	0.368108	0.712793		RP11-439H9.1	RP4-810F7.1
rs57690108	0.0219776	0.0621208	0.353789	0.723497	RP11-37N22.1
rs7024654	-0.00265888	0.0536671	-0.049544	0.960486	ADAMTSL1
rs150622528	0.00311298	0.175598	0.0177279	0.985856	POTEA

## Sheet: stepwise model
term	estimate	std.error	statistic	p.value
rs191151623	0.312526	0.152034	2.05563	0.0398182
rs13306561	-0.0959709	0.0427342	-2.24576	0.0247193
rs35158109	0.4392	0.130468	3.36634	0.000761718
rs115654387	0.444267	0.111867	3.97139	7.14532e-05
rs4660586	-0.172176	0.0339921	-5.06518	4.08009e-07
rs145385264	0.285289	0.0831907	3.42933	0.000605069
rs142713870	0.44105	0.152702	2.8883	0.00387331
rs34478344	2.08744	0.930122	2.24427	0.0248152
rs67431032	0.0947292	0.0607853	1.55842	0.119133
rs190092234	1.15443	0.293602	3.93195	8.42606e-05
rs552309773	1.14457	0.382002	2.99624	0.00273332
rs17415212	0.290128	0.101042	2.87137	0.00408699
rs549939187	0.700287	0.225754	3.10199	0.00192222
rs115472749	0.130583	0.0713276	1.83075	0.0671378
rs140442537	0.33438	0.121949	2.74197	0.0061072
rs571098215	-0.0473952	0.0304541	-1.55629	0.11964
rs558954655	0.659577	0.219417	3.00604	0.00264676
rs185614715	0.443548	0.156724	2.83012	0.00465304
rs145176178	0.282325	0.11973	2.35802	0.0183725
rs28558138	0.101196	0.0312254	3.24082	0.00119185
rs10002130	-0.106657	0.0533494	-1.99922	0.045584
rs1458038	0.0899077	0.0336157	2.67457	0.00748245
rs72965663	0.235642	0.142562	1.65291	0.0983499
rs193168008	1.05272	0.275002	3.82805	0.000129163
rs72707582	0.10767	0.0496776	2.16738	0.0302057
rs7445009	0.105052	0.0503227	2.08757	0.0368364
rs1173743	0.135987	0.0308046	4.41451	1.01241e-05
rs141667164	1.35479	0.332264	4.07744	4.5535e-05
rs144401118	0.48866	0.127666	3.82763	0.000129382
rs4724677	0.138845	0.0464348	2.9901	0.00278884
rs144395520	0.342049	0.138226	2.47456	0.01334
rs117122838	1.02753	0.329171	3.12157	0.00179888
rs116887986	0.190334	0.0624673	3.04694	0.00231183
rs35721494	0.36296	0.139511	2.60165	0.00927758
rs183374245	0.429873	0.12771	3.36602	0.000762618
rs74743981	0.156019	0.0586564	2.65987	0.00781702
rs7829905	0.101221	0.0303027	3.34033	0.000836785
rs71519836	0.253126	0.0651045	3.888	0.000101075
rs186945121	0.13453	0.0577377	2.33001	0.0198055
rs77979097	0.326187	0.066643	4.89454	9.85361e-07
rs2720544	-0.0889906	0.0310443	-2.86657	0.00414945
rs13267655	0.157139	0.042998	3.65457	0.000257609
rs10815513	0.0576333	0.038527	1.49592	0.134674
rs2803119	0.11533	0.0444204	2.59632	0.00942289
rs534036441	0.960841	0.234441	4.09844	4.15951e-05
rs144112633	0.351089	0.135754	2.58621	0.00970384
rs10882398	0.0581487	0.0311721	1.86541	0.0621241
rs12775406	-0.100237	0.0308278	-3.25152	0.00114788
rs113046103	0.218037	0.0600508	3.63087	0.000282469
rs3018700	0.126448	0.0455282	2.77736	0.00548023
rs12230606	0.100063	0.0572206	1.74872	0.0803398
rs117928258	0.385981	0.159059	2.42665	0.015239
rs10774624	-0.0624782	0.0301442	-2.07265	0.0382051
rs35842297	-0.0600029	0.0313712	-1.91268	0.0557895
rs72674615	0.605052	0.169648	3.56651	0.00036177
rs76260192	0.240458	0.0902521	2.6643	0.00771499
rs537363408	0.939314	0.266796	3.52072	0.000430374
rs544149038	1.20361	0.341674	3.5227	0.000427179
rs78395142	0.115781	0.0480654	2.40882	0.0160041
rs147045884	0.809096	0.250839	3.22556	0.00125728
rs6224	0.0823147	0.0304963	2.69917	0.00695129
rs112714964	0.31415	0.164004	1.91551	0.0554278
rs77419902	0.0825522	0.0467147	1.76716	0.077202
rs34415846	0.0790633	0.0514599	1.53641	0.124439
rs561028558	1.1893	0.309554	3.84198	0.000122046
rs528773257	0.14045	0.06086	2.30776	0.0210126
rs167479	-0.110923	0.0310527	-3.5721	0.000354127
rs115487436	0.263724	0.0826132	3.19228	0.00141154
rs979971	-0.0719441	0.0311664	-2.30838	0.0209778
rs191614564	0.453617	0.136665	3.3192	0.000902762
rs80043362	0.143335	0.0497039	2.88377	0.00392946
rs2208589	0.085572	0.0337783	2.53334	0.011298
rs6024547	-0.089318	0.032171	-2.77635	0.00549728
rs259983	0.145603	0.0425509	3.42186	0.000621951
rs73205052	0.37911	0.110901	3.41846	0.000629774
rs2409532	-0.0959983	0.0295573	-3.24787	0.0011627
rs9984948	0.0865932	0.0562242	1.54014	0.123526
rs67870615	0.158892	0.0514771	3.08666	0.0020242
rs561346073	1.9308	0.885831	2.17965	0.0292837
rs9613318	0.118773	0.0505911	2.34771	0.0188894
rs7052106	-0.0871967	0.0306986	-2.84041	0.00450552
rs780943500	0.0731329	0.0413328	1.76937	0.0768322
rs29282	0.217077	0.0527405	4.11594	3.85608e-05
rs113882455	0.453129	0.1411	3.2114	0.00132091

## Sheet: glm model updated controls
term	estimate	std.error	statistic	p.value	Overlapped Gene	Nearest Upstream Gene	Nearest Downstream Gene
rs4660586	-0.16343	0.0331868	-4.92455	8.45546e-07	HIVEP3
rs29282	0.229064	0.0512316	4.47114	7.78029e-06	FMR1
rs1173743	0.131809	0.0301323	4.37434	1.21799e-05	NPR3
rs544149038	1.51677	0.355209	4.27008	1.95404e-05		C14orf177	AL132796.1
rs190092234	1.17491	0.282322	4.1616	3.16029e-05	OSBPL6
rs144401118	0.516529	0.124466	4.14996	3.32528e-05		RP11-102N11.1	SMLR1
rs115654387	0.447331	0.108423	4.12579	3.69467e-05		RP11-329N22.1	RP11-334L9.1
rs534036441	0.925764	0.224715	4.11973	3.79322e-05		RNU6-163P	LINC00704
rs141667164	1.2761	0.313718	4.06767	4.74858e-05		DEF6	PPARD
rs193168008	1.03755	0.26324	3.94147	8.09839e-05		LINC01019	IRX1
rs191614564	0.524856	0.133747	3.92423	8.70086e-05		SCRT2	SLC52A3
rs561028558	1.10871	0.289331	3.83197	0.000127119	TOP2A
rs77979097	0.25446	0.0681527	3.73367	0.000188707	CSMD1
rs28558138	0.11295	0.0304743	3.70639	0.000210237		TBC1D19	STIM2
rs537363408	0.951941	0.258841	3.67771	0.000235339	RAD51B
rs183374245	0.452202	0.124524	3.63143	0.00028185	CACNA2D1
rs72674615	0.593227	0.164184	3.61318	0.000302469	LINC00609;PTCSC3
rs113882455	0.494812	0.137843	3.58967	0.000331103		U40455.1	RPL7L1P11
rs73205052	0.385209	0.108346	3.55537	0.000377451		AP000289.6	AP000290.7
rs167479	-0.106945	0.0303404	-3.52482	0.000423774	RGL3
rs113046103	0.203733	0.0584458	3.48585	0.000490582	SHANK2
rs116887986	0.211916	0.061197	3.46284	0.000534501	TNS3
rs12775406	-0.103847	0.0301137	-3.4485	0.000563717		RP11-432J24.2	RP11-432J24.3
rs145385264	0.278164	0.0808504	3.44047	0.000580697	RP11-344P13.4
rs35158109	0.432697	0.12655	3.41918	0.000628097		RP11-415K20.1	ZBTB40
rs13267655	0.140872	0.041925	3.36009	0.000779173		EBF2	RNA5SP258
rs71519836	0.211704	0.0630838	3.35592	0.000791015		MYOM2	AC133633.2
rs117122838	1.05147	0.321442	3.27111	0.00107127		AC004869.2	HMGN1P19
rs80043362	0.158502	0.048501	3.26801	0.00108307	JPH2
rs558954655	0.688683	0.21303	3.2328	0.00122582	SPON2
rs259983	0.13437	0.0417127	3.22131	0.00127605		MRPS16P2	ZNF831
rs2409532	-0.0928193	0.0289146	-3.21011	0.00132683	AP000330.8
rs7829905	0.0936016	0.029683	3.15338	0.00161392		RP11-91J19.4	TDRP
rs3018700	0.13931	0.044491	3.1312	0.00174095		RP11-788M5.3	TRPC6
rs4724677	0.14026	0.0454797	3.08401	0.00204233	FBXL18
rs67870615	0.152271	0.0503228	3.02588	0.00247911	LINC00316
rs74743981	0.1707	0.0572224	2.9831	0.00285343		STEAP4	EIF4A1P13
rs115487436	0.239182	0.0802601	2.98008	0.00288169		OR10H4	CYP4F9P
rs147045884	0.717141	0.24209	2.96229	0.00305359		UNC13C	RP11-548M13.1
rs2208589	0.0963031	0.0331411	2.90585	0.00366254	PREX1
rs549939187	0.626593	0.215686	2.90512	0.00367117	NDUFA10
rs1458038	0.095697	0.0329696	2.90259	0.00370096		PRDM8	FGF5
rs2720544	-0.0878187	0.0304154	-2.88731	0.00388546	PDGFRL
rs140442537	0.3424	0.118914	2.87939	0.00398451	TMEM108
rs142713870	0.424958	0.147674	2.87768	0.00400608	SLC39A1
rs185614715	0.436067	0.152211	2.86488	0.00417168	LINC01085;RP11-669M16.2
rs7052106	-0.085695	0.0300559	-2.85118	0.00435569		IL2RG	MED12
rs17415212	0.278253	0.0985318	2.82399	0.00474297	ERBB4
rs552309773	0.990658	0.354318	2.79595	0.00517469		RP11-438L19.1	LIN28AP1
rs144395520	0.371211	0.134912	2.75152	0.005932	ZNRF2P2;DPY19L2P3
rs10774624	-0.0814016	0.0296408	-2.74627	0.00602771	RP3-473L9.4
rs145176178	0.310333	0.117124	2.64962	0.00805815		RP11-608B3.1	RP11-3J1.1
rs528773257	0.156026	0.0593198	2.63025	0.0085322	L3MBTL4
rs76260192	0.226509	0.0878934	2.57708	0.00996382	AL163953.3
rs35721494	0.336512	0.134892	2.49467	0.0126073		Y_RNA	FZD9
rs6024547	-0.0782714	0.0313826	-2.4941	0.0126276		RP5-1010E17.1	CBLN4
rs191151623	0.363022	0.14845	2.44542	0.0144682	UTS2
rs13306561	-0.101606	0.0416474	-2.43967	0.0147005	MTHFR
rs144112633	0.319602	0.132001	2.42122	0.0154685	PLCE1;RP11-162K11.4
rs117928258	0.372964	0.154538	2.41342	0.0158038	TENC1
rs979971	-0.0736765	0.0306075	-2.40714	0.016078	ACTN4
rs34478344	2.21761	0.928194	2.38916	0.0168869	TP53BP2
rs72707582	0.114011	0.0484866	2.35139	0.0187034		CTC-471C19.2	AC026797.1
rs78395142	0.109637	0.0473619	2.31488	0.0206195	INO80;RP11-540O11.6
rs35842297	-0.0695096	0.03077	-2.25901	0.023883	MSI1
rs2803119	0.105092	0.0471924	2.22688	0.0259551	DENND4C
rs6224	0.0653839	0.0298742	2.18864	0.0286229	FURIN
rs780943500	0.0868879	0.0404366	2.14874	0.0316549	ELF4
rs115472749	0.149015	0.0696637	2.13906	0.032431		AC114877.1	NEK10
rs9613318	0.104502	0.0494001	2.11543	0.0343935		RP1-90L6.3	RNU6-1066P
rs10882398	0.0643797	0.0305397	2.10806	0.0350255	PLCE1
rs2586240	-0.0608801	0.0290524	-2.09553	0.0361243	ABR
rs7445009	0.102734	0.0493908	2.08002	0.0375242	CTNND2
rs186945121	0.116748	0.056218	2.0767	0.0378292	CSMD1
rs72965663	0.293896	0.145577	2.01883	0.0435047	SH3D19
rs12230606	0.111879	0.056019	1.99716	0.0458074	FGD4
rs561346073	1.42056	0.733279	1.93728	0.0527115	GSC2
rs10002130	-0.100838	0.0522092	-1.93143	0.0534304		GABRA2	RNU6-412P
rs571098215	-0.0541839	0.0298492	-1.81525	0.069485		CLDN18	DZIP1L
rs9984948	0.0982522	0.0549773	1.78714	0.0739144		LINC00111	LINC00479
rs77419902	0.0775919	0.0456681	1.69904	0.0893117		RP11-467J12.2	RP11-467J12.3
rs76286392	0.0967894	0.0584019	1.6573	0.0974592		VN1R65P	CTD-2014E2.5
rs293880	-0.0669706	0.0411767	-1.62642	0.103861	CSMD1
rs112714964	0.257142	0.158159	1.62584	0.103984	LINC00923
rs193158081	0.315467	0.199727	1.5795	0.114222	ASXL2
rs12194118	-0.0466094	0.0295453	-1.57756	0.114667		RP3-400B16.2	RP3-527G5.1
rs17246395	0.102448	0.0696955	1.46993	0.14158		RP11-166D19.1	MIRLET7A2
rs34415846	0.0687631	0.0502464	1.36852	0.17115		CTC-297N7.5	PIRT
rs10815513	0.050054	0.0379122	1.32026	0.186748	KDM4C
rs4878801	0.0497803	0.0381728	1.30408	0.192207		RP11-113O24.3	ALDH1B1
rs141034152	0.0435101	0.0356461	1.22061	0.222233		GLCCI1	ICA1
rs7318880	0.0362609	0.0300076	1.20839	0.226897		FLT1	EIF4A1P7
rs72648853	0.0553233	0.0528126	1.04754	0.294851		FLT4	RP11-451H23.2
rs1421085	0.0316947	0.0311366	1.01792	0.308714	FTO
rs10843404	0.0292782	0.0305247	0.959163	0.337477		RP11-22B23.2	RP13-735L24.1
rs6861299	0.053358	0.0561399	0.950448	0.341885		RP11-215I16.1	RP11-480D4.1
rs67431032	0.0553868	0.0595898	0.929468	0.352647	TEX41
rs419076	-0.0282333	0.0303854	-0.929174	0.352799	MECOM
rs13438679	-0.034957	0.0407009	-0.858874	0.39041	RP11-728K20.1
rs7470773	-0.047999	0.0570247	-0.841724	0.399943	RP11-305L7.6;RP11-305L7.3
rs12823540	0.0244772	0.0308817	0.792612	0.428004	GLTP
rs2596471	0.0311448	0.0397994	0.782544	0.433895	HCP5
rs117556296	0.0553065	0.0720102	0.768036	0.442466	CDS2
rs9511414	-0.0241482	0.0316376	-0.763273	0.4453		BNIP3P7	LINC00349
rs72837969	0.0331975	0.0455712	0.728474	0.466323	SLIT3
rs75419444	0.071652	0.100043	0.716211	0.473861		NDUFA5P3	ACER2
rs1881234	0.0281105	0.0433196	0.648909	0.516397	TUB
rs7024654	-0.0306308	0.0520794	-0.588155	0.556428	ADAMTSL1
rs12503881	0.0195714	0.0337993	0.579047	0.562558	RP11-742B18.1
rs188023935	0.03198	0.0563473	0.567552	0.570339		RP13-348B13.2	AL161723.1
rs16971844	0.0223053	0.0484888	0.460011	0.645509	RPAP1
rs200313966	0.02382	0.0535645	0.444698	0.656538		RP11-439H9.1	RP4-810F7.1
rs80312683	-0.0174211	0.0400701	-0.434766	0.663733	THSD4
rs150622528	0.0407358	0.172936	0.235554	0.813779	POTEA
rs57690108	0.00683367	0.0605069	0.11294	0.910078	RP11-37N22.1

## Sheet: stepwise model updated controls
term	estimate	std.error	statistic	p.value
rs4660586	-0.165136	0.0331114	-4.98728	6.12363e-07
rs1173743	0.133614	0.030084	4.44136	8.93935e-06
rs190092234	1.19658	0.280404	4.26734	1.97814e-05
rs29282	0.217595	0.0510931	4.25879	2.05533e-05
rs534036441	0.923842	0.22375	4.12891	3.64485e-05
rs141667164	1.28445	0.313254	4.10034	4.1254e-05
rs544149038	1.39954	0.342355	4.08798	4.3515e-05
rs115654387	0.432214	0.108179	3.99534	6.46016e-05
rs193168008	1.04732	0.262737	3.98618	6.71463e-05
rs191614564	0.528675	0.133298	3.96613	7.30503e-05
rs77979097	0.26562	0.0680075	3.90574	9.3938e-05
rs28558138	0.118066	0.0304611	3.87596	0.000106204
rs537363408	0.995094	0.260352	3.82211	0.000132315
rs144401118	0.471245	0.123568	3.81363	0.000136939
rs561028558	1.09933	0.289416	3.79842	0.000145619
rs113882455	0.509607	0.137694	3.70102	0.000214736
rs113046103	0.206088	0.0584558	3.52554	0.000422616
rs12775406	-0.105498	0.0300273	-3.51341	0.000442387
rs183374245	0.427988	0.123884	3.45474	0.000550815
rs13267655	0.144488	0.0418862	3.44955	0.000561531
rs72674615	0.561674	0.162859	3.44884	0.000562997
rs73205052	0.370783	0.107965	3.43428	0.000594137
rs558954655	0.727879	0.212986	3.4175	0.000631999
rs167479	-0.103313	0.030315	-3.40798	0.000654469
rs71519836	0.21232	0.0629925	3.37057	0.00075014
rs116887986	0.205556	0.0610351	3.36782	0.000757638
rs145385264	0.269648	0.0806321	3.34418	0.000825254
rs7829905	0.0988104	0.0296218	3.33573	0.000850764
rs549939187	0.719112	0.217393	3.30789	0.000940026
rs2409532	-0.0944485	0.0288696	-3.27155	0.00106958
rs35158109	0.411823	0.12592	3.27053	0.00107348
rs67870615	0.162615	0.050134	3.24361	0.00118026
rs117122838	1.00694	0.3178	3.16846	0.00153246
rs147045884	0.769354	0.243339	3.16166	0.00156871
rs259983	0.130547	0.0415186	3.14429	0.00166489
rs80043362	0.151912	0.0483722	3.14048	0.00168673
rs4724677	0.141651	0.0454005	3.12003	0.00180831
rs17415212	0.30523	0.0986233	3.09491	0.00196873
rs2720544	-0.0936975	0.0303323	-3.08903	0.00200808
rs142713870	0.453686	0.147887	3.06779	0.00215645
rs74743981	0.174772	0.0571181	3.05984	0.00221458
rs3018700	0.13255	0.0443702	2.98736	0.00281399
rs1458038	0.0974197	0.0328939	2.96164	0.00306006
rs552309773	1.06499	0.359775	2.96014	0.00307497
rs115487436	0.236772	0.0800677	2.95715	0.003105
rs145176178	0.339206	0.117401	2.8893	0.003861
rs140442537	0.342424	0.118641	2.88622	0.003899
rs144395520	0.386761	0.134406	2.87756	0.0040077
rs7052106	-0.0855198	0.0299558	-2.85487	0.00430545
rs185614715	0.428179	0.151913	2.81858	0.00482369
rs10774624	-0.0810379	0.0294904	-2.74794	0.00599714
rs528773257	0.161884	0.0592683	2.73137	0.00630708
rs76260192	0.238787	0.0878014	2.71963	0.00653549
rs2208589	0.0888186	0.033087	2.68439	0.00726612
rs6024547	-0.0825123	0.0313404	-2.63278	0.00846887
rs191151623	0.390045	0.149179	2.61462	0.00893276
rs2803119	0.111073	0.0432801	2.56638	0.0102765
rs13306561	-0.10202	0.0416121	-2.45169	0.0142187
rs117928258	0.377272	0.15456	2.44094	0.014649
rs144112633	0.318176	0.131492	2.41973	0.0155319
rs34478344	2.24063	0.929611	2.41029	0.0159398
rs72707582	0.116626	0.0484244	2.40841	0.0160223
rs78395142	0.112553	0.04685	2.4024	0.0162878
rs35721494	0.319092	0.134366	2.3748	0.0175583
rs72965663	0.327262	0.14101	2.32084	0.0202955
rs7445009	0.112234	0.049266	2.27812	0.0227193
rs979971	-0.0674036	0.0304658	-2.21244	0.0269363
rs115472749	0.154114	0.0698013	2.20789	0.027252
rs186945121	0.123858	0.0561518	2.20577	0.0274
rs9613318	0.106149	0.0492655	2.15463	0.0311911
rs2586240	-0.0602516	0.0289438	-2.08167	0.0373724
rs780943500	0.0820118	0.0403276	2.03364	0.0419881
rs6224	0.0598848	0.0297791	2.01097	0.0443286
rs10882398	0.0613016	0.0304856	2.01084	0.0443425
rs77419902	0.0890985	0.0456282	1.95271	0.0508545
rs561346073	1.4156	0.726527	1.94845	0.0513617
rs12230606	0.108779	0.0559416	1.94451	0.0518339
rs35842297	-0.0582111	0.0305998	-1.90234	0.057127
rs10002130	-0.0976833	0.0521258	-1.87399	0.0609318
rs76286392	0.106764	0.0582771	1.832	0.0669509
rs571098215	-0.0526013	0.0297892	-1.76578	0.0774325
rs9984948	0.095529	0.0548075	1.74299	0.0813355
rs12194118	-0.0483056	0.0295206	-1.63634	0.101769
rs112714964	0.253816	0.157817	1.60829	0.107771
rs193158081	0.308696	0.198823	1.55262	0.120515
rs293880	-0.0617937	0.0411374	-1.50213	0.133063
rs141034152	0.0508294	0.0355214	1.43095	0.152445
rs10815513	0.0538662	0.0377712	1.42612	0.153834
